# Supplementary material for: Rose Rosette Disease Resistance Loci Detected in Two Interconnected Tetraploid Garden Rose Populations
Source: Front Plant Sci. 2022 Jul 7;13:916231. doi: 10.3389/fpls.2022.916231 (PMC9302375; doi:10.3389/fpls.2022.916231)
Supplement: Supplementary File 1 — Brite Eyes × My Girl linkage map. [file Data_Sheet_1.CSV]

Marker	Customer_marker_name	LG	Position	SNP_position_Hibrand	SNP_position_Raymond
Affx-86807109	RhK5_5333_89	1	0	4367451	4905395
Affx-86804120	RhK5_927_2344	1	0.01	3349438	3887505
Affx-86803851	RhK5_9704_383	1	0.02	290015	294847
Affx-86811406	RhK5_1970_1582	1	0.42	263513	268345
Affx-86779999	RhK5_15556_155	1	0.43	260455	265286
Affx-86835665	Rh12GR_81053_472	1	0.57	4877703	5422344
Affx-86779916	RhK5_15358_242	1	0.79	1590064	2128242
Affx-86796846	RhMCRND_3866_455	1	0.88	259359	264189
Affx-86832838	Rh12GR_6830_1201	1	1.01	5328445	5873135
Affx-86838912	RhK5_652_2032	1	1.05	2762806	3300929
Affx-86777756	RhK5_1107_1680	1	1.09	1738820	2277011
Affx-86828936	Rh12GR_5465_2061	1	1.24	2839978	3378088
Affx-86776411	Rh88_47732_409	1	1.63	4585454	5130108
Affx-86778730	RhK5_12886_324	1	1.67	2260341	2798500
Affx-86823101	Rh12GR_33176_1597	1	2.17	NA	NA
Affx-86813713	RhK5_12736_527	1	2.26	6427664	6973716
Affx-86780566	RhK5_17037_452	1	2.28	6431811	6977863
Affx-86820128	Rh12GR_22533_256	1	2.79	9956522	10799285
Affx-86783634	RhK5_3844_1233	1	2.8	8666337	9508201
Affx-86822691	Rh12GR_31700_665	1	2.84	8511057	9353065
Affx-86795089	RhMCRND_2962_552	1	2.91	263547	268379
Affx-86800401	RhMCRND_987_1427	1	2.93	6428156	6974208
Affx-86825301	Rh12GR_4141_1719	1	2.98	753687	769920
Affx-86792400	RhMCRND_19514_1551	1	3.34	7763048	8605108
Affx-86797319	RhMCRND_4650_1025	1	3.37	4061445	4599422
Affx-86783215	RhK5_3329_366	1	3.38	6072823	6618934
Affx-86813644	RhK5_1292_619	1	3.52	10424154	11266892
Affx-86798487	RhMCRND_6579_1344	1	3.53	1613318	2151494
Affx-86805979	RhK5_660_1484	1	3.9	4059486	4597463
Affx-86810725	RhK5_2278_633	1	4.02	4323200	4861157
Affx-86805975	RhK5_660_2072	1	4.03	4060074	4598051
Affx-86786598	RhK5_750_2733	1	4.23	8407631	9249613
Affx-86806962	RhK5_5477_842	1	4.36	4931773	5476415
Affx-86810008	RhK5_282_3298	1	4.56	13617301	14905108
Affx-86837103	RhK5_9744_959	1	4.57	4433538	4978193
Affx-86834222	Rh12GR_7449_245	1	4.81	3701292	4239302
Affx-86778346	RhK5_12114_416	1	4.97	6739429	7285450
Affx-86784884	RhK5_5333_158	1	4.98	4367382	4905326
Affx-86806976	RhK5_5462_591	1	4.98	480162	484959
Affx-86797421	RhMCRND_4808_1343	1	4.99	4434567	4979222
Affx-86807342	RhK5_5121_577	1	5.04	1586724	2124904
Affx-86838609	RhMCRND_231_2781	1	5.14	10581227	11423927
Affx-86809913	RhK5_2901_955	1	5.16	4386643	4924589
Affx-86834775	Rh12GR_7701_1170	1	5.23	9960463	10803222
Affx-86778419	RhK5_12250_1053	1	5.36	9954107	10796870
Affx-86831159	Rh12GR_61654_2097	1	5.4	3349679	3887746
Affx-86812159	RhK5_17037_527	1	5.42	6432258	6978310
Affx-86840582	RhMCRND_4198_641	1	5.48	6739822	7285843
Affx-86817029	Rh12GR_14563_1857	1	5.57	7764474	8606534
Affx-86820753	Rh12GR_2467_2950	1	5.6	10668357	11511048
Affx-86782287	RhK5_2278_1444	1	5.66	4321845	4859802
Affx-86811013	RhK5_2114_462	1	5.66	4371955	4909899
Affx-86841955	RhK5_2857_334	1	5.68	10809589	11652249
Affx-86782790	RhK5_2857_1166	1	5.69	10811851	11654511
Affx-86783926	RhK5_4185_1516	1	5.7	4887137	5431777
Affx-86804322	RhK5_8935_83	1	5.7	1595950	2134128
Affx-86814852	RhK5_102_2093	1	5.71	6859932	7406086
Affx-86812555	RhK5_15786_218	1	5.74	1703365	2241572
Affx-86783985	RhK5_4252_1093	1	5.81	3395914	3933969
Affx-86838302	Rh12GR_2115_988	1	5.87	10418981	11261719
Affx-86843956	Rh12GR_12189_705	1	5.96	1637674	2175855
Affx-86805967	RhK5_660_849	1	5.97	4058067	4596042
Affx-86782710	RhK5_2765_1135	1	5.98	11150591	11993230
Affx-86798862	RhMCRND_7153_1152	1	5.99	6846057	7392212
Affx-86808451	RhK5_4120_861	1	6.08	4099792	4637773
Affx-86785838	RhK5_6524_1552	1	6.14	10591798	11434498
Affx-86822732	Rh12GR_31883_1101	1	6.15	11172068	12014701
Affx-86797442	RhMCRND_4845_1362	1	6.16	12385197	13656292
Affx-86814625	RhK5_10615_333	1	6.42	11957683	13228820
Affx-86784328	RhK5_4652_1112	1	6.43	11954302	13225439
Affx-86794674	RhMCRND_2764_1475	1	6.44	10813272	11655932
Affx-86820350	Rh12GR_23123_2488	1	6.54	12584450	13855532
Affx-86802071	RhK5_358_719	1	6.65	13880008	15167759
Affx-86801333	RhK5_203_3014	1	6.89	12587094	13858176
Affx-86839101	RhMCRND_3603_603	1	6.93	6400714	6946771
Affx-86801349	RhK5_203_899	1	6.97	12582278	13853360
Affx-86785993	RhK5_6716_181	1	7.16	10875730	11718387
Affx-86810005	RhK5_282_403	1	7.44	13632921	14920728
Affx-86835158	Rh12GR_78802_329	1	7.63	14866480	16848789
Affx-86790571	RhMCRND_14647_880	1	8.22	14615646	16597973
Affx-86841727	RhMCRND_12291_489	1	8.4	7809124	8651177
Affx-86808087	RhK5_4407_894	1	8.41	4898611	5443252
Affx-86801347	RhK5_203_722	1	8.43	12582101	13853183
Affx-86839349	Rh12GR_78802_670	1	8.56	14866140	16848449
Affx-86802353	RhK5_489_2683	1	8.66	16737616	18723174
Affx-86785257	RhK5_5803_750	1	8.8	15060670	17042957
Affx-86838582	RhMCRND_17018_442	1	9.36	6695695	7241711
Affx-86825411	Rh12GR_41848_917	1	9.41	8353826	9195811
Affx-86795914	RhMCRND_3340_1384	1	9.46	13751738	15039515
Affx-86811209	RhK5_20400_1888	1	9.63	20228614	23520860
Affx-86814245	RhK5_11411_405	1	9.64	21758130	25046236
Affx-86820008	Rh12GR_22231_1091	1	9.68	6511631	7057670
Affx-86836389	Rh12GR_84586_261	1	9.83	8352828	9194813
Affx-86836096	Rh12GR_83066_157	1	9.9	9986928	10829683
Affx-86820582	Rh12GR_24085_427	1	10.11	17454728	19430694
Affx-86811766	RhK5_1835_1904	1	10.17	17459397	19435361
Affx-86818002	Rh12GR_17046_1073	1	10.58	13186876	14474734
Affx-86797907	RhMCRND_5631_559	1	10.69	10389325	11232071
Affx-86780158	RhK5_15942_188	1	10.97	19092455	21137399
Affx-86804137	RhK5_924_397	1	11.36	17944566	19989607
Affx-86812272	RhK5_1671_1460	1	11.38	19405061	21449972
Affx-86784308	RhK5_4625_1538	1	11.4	17190997	19166968
Affx-86783544	RhK5_3735_1046	1	11.41	12499280	13770369
Affx-86837267	RhK5_91_2202	1	11.8	19378585	21423502
Affx-86841910	RhK5_5235_455	1	11.89	20088750	23381001
Affx-86819428	Rh12GR_20745_1024	1	11.9	17746957	19722903
Affx-86825787	Rh12GR_43448_289	1	11.95	18332159	20377186
Affx-86839060	RhMCRND_8097_831	1	12.18	14905419	16887719
Affx-86837231	RhK5_924_1369	1	12.31	17943595	19988636
Affx-86784501	RhK5_4866_900	1	12.46	18656133	20701132
Affx-86833595	Rh12GR_71771_275	1	12.5	19647673	21692563
Affx-86815128	Rh12GR_100572_586	1	12.51	18874353	20919317
Affx-86806834	RhK5_5609_2722	1	12.56	19067498	21112448
Affx-86804004	RhK5_944_1708	1	12.85	18759955	20804938
Affx-86806980	RhK5_5460_900	1	12.94	18796566	20841546
Affx-86783625	RhK5_3835_1057	1	12.99	18949953	20994913
Affx-86792422	RhMCRND_1956_1341	1	13.01	25339844	28632807
Affx-86837567	RhK5_807_2406	1	13.12	19273889	21318803
Affx-86806881	RhK5_5546_906	1	13.13	19275984	21320897
Affx-86811629	RhK5_1886_705	1	13.2	20698270	23985740
Affx-86838282	Rh12GR_929_1669	1	13.33	21561285	24849380
Affx-86827308	Rh12GR_49532_1207	1	13.58	21766019	25054124
Affx-86824549	Rh12GR_38486_331	1	13.64	12505055	13776145
Affx-86826767	Rh12GR_4771_245	1	13.83	21299965	24587479
Affx-86842885	Rh12GR_40027_636	1	13.9	20694184	23981654
Affx-86816111	Rh12GR_12370_504	1	14.01	19582608	21627502
Affx-86802056	RhK5_358_117	1	14.28	13878104	15165855
Affx-86804139	RhK5_924_318	1	14.38	17944645	19989686
Affx-86842774	Rh12GR_32748_1872	1	14.4	17458643	19434607
Affx-86816843	Rh12GR_14097_430	1	14.48	14130544	16112934
Affx-86777717	RhK5_11012_79	1	14.49	21467863	24755968
Affx-86787769	RhK5_91_1513	1	14.52	19379274	21424191
Affx-86782592	RhK5_2620_1368	1	14.76	23001826	26290674
Affx-86778923	RhK5_13235_262	1	14.91	20278139	23565477
Affx-86804894	RhK5_807_385	1	14.95	19269747	21314661
Affx-86812494	RhK5_15936_542	1	14.98	14522944	16505275
Affx-86808118	RhK5_438_3062	1	15.12	19797066	23089371
Affx-86784989	RhK5_5460_1171	1	15.14	18796837	20841817
Affx-86807234	RhK5_5235_2725	1	15.15	20093732	23385989
Affx-86816284	Rh12GR_12756_163	1	15.26	19913501	23205798
Affx-86843291	RhMCRND_373_314	1	15.33	17576632	19552578
Affx-86838993	RhK5_11411_822	1	15.36	21759080	25047186
Affx-86777510	RhK5_10685_305	1	15.54	21298138	24585652
Affx-86815218	Rh12GR_10131_766	1	15.8	22680794	25969669
Affx-86797022	RhMCRND_4154_1387	1	15.83	18127909	20172955
Affx-86804000	RhK5_944_874	1	15.84	18760792	20805775
Affx-86841182	RhMCRND_21121_403	1	15.87	16736069	18721627
Affx-86788067	RhK5_9643_184	1	15.99	16048552	18030743
Affx-86805756	RhK5_6877_735	1	16.08	20234117	23526363
Affx-86817954	Rh12GR_16923_1148	1	16.16	20276950	23564288
Affx-86787935	RhK5_944_1305	1	16.23	18760358	20805341
Affx-86809364	RhK5_3283_1329	1	16.4	21876781	25164879
Affx-86834168	Rh12GR_7423_949	1	16.46	21317478	24604989
Affx-86803892	RhK5_9643_914	1	16.48	16162658	18144842
Affx-86777831	RhK5_111_548	1	16.56	17164011	19139983
Affx-86803550	Rh12GR_2740_4111	1	16.79	17165757	19141729
Affx-86788314	RhMCRND_10025_206	1	16.8	16731973	18717532
Affx-86803547	Rh12GR_2740_2507	1	16.85	17168289	19144261
Affx-86833419	Rh12GR_70921_191	1	16.91	19130168	21175106
Affx-86803478	Rh12GR_56000_1337	1	16.95	17763643	19739588
Affx-86824893	Rh12GR_3985_1217	1	17.1	17756649	19732594
Affx-86783940	RhK5_4202_1037	1	17.47	21563101	24851196
Affx-86808333	RhK5_4202_961	1	17.48	21563025	24851120
Affx-86809794	RhK5_2992_302	1	17.52	23047326	26336181
Affx-86787921	RhK5_9426_454	1	17.55	22687095	25975968
Affx-86809792	RhK5_2992_593	1	17.57	23047808	26336663
Affx-86820482	Rh12GR_23715_984	1	18.32	23404713	26693539
Affx-86807748	RhK5_4744_983	1	18.65	23816656	27105648
Affx-86798105	RhMCRND_5960_1504	1	18.68	23778415	27067411
Affx-86813411	RhK5_1349_959	1	18.86	24662697	27955704
Affx-86782910	RhK5_2992_1223	1	19.05	23051115	26339970
Affx-86807506	RhK5_4972_963	1	19.06	27287873	31015519
Affx-86796393	RhMCRND_3548_1153	1	19.07	23002943	26291791
Affx-86780173	RhK5_1597_1141	1	19.22	25618621	28887123
Affx-86840401	Rh12GR_14996_558	1	19.48	25158806	28451779
Affx-86814450	RhK5_1093_934	1	19.82	23417406	26706230
Affx-86779154	RhK5_13727_512	1	19.95	25221308	28514281
Affx-86777866	RhK5_11254_93	1	20.06	25218242	28511215
Affx-86806850	RhK5_559_481	1	20.18	24728471	28021459
Affx-86818887	Rh12GR_19279_530	1	20.58	27777835	30487303
Affx-86780959	RhK5_18098_728	1	20.93	23745635	27034628
Affx-86831843	Rh12GR_63904_385	1	20.96	24170812	27459780
Affx-86842973	Rh12GR_96610_310	1	21.01	24286045	27574994
Affx-86841009	RhMCRND_1956_447	1	21.2	25340737	28633700
Affx-86792464	RhMCRND_19689_365	1	21.25	29904853	33347513
Affx-86784585	RhK5_4972_543	1	21.52	27286131	31017278
Affx-86802230	RhK5_881_381	1	21.53	25418544	28711498
Affx-86797550	RhMCRND_5022_205	1	21.61	31438534	31814038
Affx-86811169	RhK5_20561_2122	1	21.73	27299160	31004231
Affx-86830713	Rh12GR_60335_141	1	21.76	26354361	29503738
Affx-86799344	RhMCRND_798_1109	1	21.91	24276162	27565112
Affx-86810115	RhK5_2725_860	1	21.93	27593661	29892775
Affx-86804771	RhK5_8219_81	1	22.05	24932344	28225308
Affx-86814921	RhK5_1011_3044	1	22.07	24277090	27566040
Affx-86830566	Rh12GR_59893_118	1	22.12	27536558	29949332
Affx-86842217	RhMCRND_5713_444	1	22.17	33250594	36687913
Affx-86813415	RhK5_1349_2145	1	22.23	24660029	27953036
Affx-86828691	Rh12GR_53922_56	1	22.23	29903764	33348602
Affx-86814925	RhK5_1011_2438	1	22.42	24276039	27564989
Affx-86812190	RhK5_1693_491	1	22.46	30323082	32929366
Affx-86840235	Rh12GR_2561_3296	1	22.54	28781222	34471008
Affx-86784058	RhK5_4341_1218	1	22.71	29942063	33310324
Affx-86815762	Rh12GR_11551_1471	1	22.94	30220431	33031998
Affx-86817261	Rh12GR_1512_1260	1	22.95	30445666	32806777
Affx-86811333	RhK5_19983_347	1	23.04	24984538	28277495
Affx-86787556	RhK5_8865_358	1	23.18	32990974	36428304
Affx-86778780	RhK5_12983_194	1	23.28	30158378	33094043
Affx-86807569	RhK5_491_524	1	23.36	28788642	34463570
Affx-86804129	RhK5_9256_660	1	23.4	24831862	28124833
Affx-86807567	RhK5_491_623	1	23.41	28788384	34463828
Affx-86808706	RhK5_3887_881	1	23.72	30871057	32381448
Affx-86785097	RhK5_559_1215	1	23.89	24729912	28022900
Affx-86828759	Rh12GR_54105_238	1	23.98	30514437	32738020
Affx-86802224	RhK5_881_3072	1	24.04	25421235	28714189
Affx-86817403	Rh12GR_15515_383	1	24.2	32348998	35786453
Affx-86787662	RhK5_9032_1081	1	24.27	34750625	38173211
Affx-86816980	Rh12GR_14429_241	1	24.5	31482760	31769821
Affx-86782761	RhK5_2822_470	1	24.9	35010259	38432834
Affx-86802430	RhK5_35_3683	1	24.94	33391806	36829080
Affx-86823849	Rh12GR_35785_1029	1	24.95	34188446	37625614
Affx-86837161	RhK5_9488_462	1	24.96	24934409	28227373
Affx-86783669	RhK5_3887_1142	1	25.21	30871318	32381187
Affx-86790777	RhMCRND_15164_109	1	25.44	33445817	36883077
Affx-86793031	RhMCRND_21510_253	1	25.53	33446672	36883932
Affx-86804189	RhK5_9164_661	1	25.66	31028092	32026745
Affx-86799758	RhMCRND_8684_717	1	25.7	35571192	38993635
Affx-86807762	RhK5_4723_1250	1	25.88	35487780	38910184
Affx-86828517	Rh12GR_53399_504	1	25.88	34730904	38153491
Affx-86828201	Rh12GR_5236_1010	1	25.93	33906413	37343615
Affx-86842606	RhMCRND_3437_1991	1	25.96	37195782	40612298
Affx-86802826	Rh12GR_1248_2669	1	26.24	38266941	41683347
Affx-86811348	RhK5_1991_92	1	26.68	32449623	35887068
Affx-86779636	RhK5_14731_182	1	26.69	30960743	32291777
Affx-86784829	RhK5_5270_611	1	26.71	32898029	36335373
Affx-86797287	RhMCRND_4581_1501	1	26.77	37460625	40877123
Affx-86793713	RhMCRND_23880_299	1	26.97	36323015	39739368
Affx-86787886	RhK5_9376_219	1	26.99	30642471	32610001
Affx-86812047	RhK5_1740_830	1	27.19	37216642	40633154
Affx-86828152	Rh12GR_52200_1199	1	27.2	37214290	40630802
Affx-86841256	RhMCRND_8769_681	1	27.35	38281272	41697677
Affx-86827292	Rh12GR_49474_1856	1	27.44	33869892	37307101
Affx-86786250	RhK5_7039_1185	1	27.48	33871544	37308753
Affx-86797004	RhMCRND_4122_1806	1	27.51	34798462	38221043
Affx-86815773	Rh12GR_11574_161	1	27.7	38726448	42142805
Affx-86841842	Rh12GR_93992_283	1	27.7	37543408	40959897
Affx-86783144	RhK5_3250_1142	1	27.8	37465369	40881868
Affx-86835022	Rh12GR_78192_679	1	27.8	37420690	40837173
Affx-86797979	RhMCRND_5749_1131	1	27.82	34750581	38173167
Affx-86780714	RhK5_1740_1138	1	27.83	37214501	40631013
Affx-86817818	Rh12GR_16580_763	1	28.12	30028813	33223593
Affx-86837701	RhMCRND_9872_658	1	28.27	35022503	38445078
Affx-86831535	Rh12GR_62866_979	1	28.28	34889879	38312455
Affx-86831964	Rh12GR_64284_823	1	28.3	38104901	41521339
Affx-86801363	RhK5_16_6292	1	28.31	38276815	41693220
Affx-86824890	Rh12GR_39852_1241	1	28.35	34999078	38421652
Affx-86791949	RhMCRND_18135_745	1	28.59	35888977	39305359
Affx-86839944	Rh12GR_5236_1722	1	29.09	33904233	37341435
Affx-86827079	Rh12GR_48772_442	1	29.1	38310692	41727091
Affx-86785275	RhK5_5828_1052	1	29.35	38718418	42134774
Affx-86838392	RhK5_5074_764	1	29.37	38726288	42142645
Affx-86783437	RhK5_3606_1042	1	29.46	38669094	42085451
Affx-86839297	RhK5_2314_573	1	29.69	40260715	43676837
Affx-86837249	RhK5_917_2201	1	29.77	39695492	43111662
Affx-86805254	RhK5_7575_91	1	29.82	39019601	42435908
Affx-86820489	Rh12GR_2373_1492	1	29.85	34830438	38253017
Affx-86811719	RhK5_18586_1170	1	29.93	39078818	42495119
Affx-86841474	RhK5_7575_780	1	29.94	39016660	42432968
Affx-86838179	Rh12GR_2132_1549	1	29.99	38526827	41943201
Affx-86777318	RhK5_10410_381	1	30.25	38792225	42208569
Affx-86787630	RhK5_8978_157	1	30.3	37411277	40827765
Affx-86818955	Rh12GR_19454_313	1	30.41	37402077	40818569
Affx-86777448	RhK5_10589_382	1	30.42	37425871	40842354
Affx-86787758	RhK5_917_1174	1	30.54	39693849	43110019
Affx-86778815	RhK5_13037_140	1	30.7	38175817	41592234
Affx-86818594	Rh12GR_18526_285	1	30.75	39151841	42568130
Affx-86808558	RhK5_4025_595	1	30.86	38750719	42167075
Affx-86818308	Rh12GR_17779_346	1	31.26	39876501	43292654
Affx-86801674	RhK5_62_1507	1	31.29	40480466	43896543
Affx-86803539	Rh12GR_2826_642	1	31.38	39750112	43166282
Affx-86780556	RhK5_16_1570	1	31.53	38264162	41680568
Affx-86788994	RhMCRND_11330_682	1	32.03	38677948	42094306
Affx-86809415	RhK5_325_2438	1	32.03	38664047	42080404
Affx-86796656	RhMCRND_3662_475	1	32.05	37847525	41263973
Affx-86775278	Rh88_11953_530	1	32.26	NA	NA
Affx-86800636	RhK5_14_7313	1	32.44	40926969	44343020
Affx-86804183	RhK5_917_1489	1	32.59	39694780	43110950
Affx-86843485	RhMCRND_249_2759	1	32.6	38691770	42108128
Affx-86807148	RhK5_5305_928	1	32.61	38768784	42185136
Affx-86778123	RhK5_11704_256	1	32.68	39359438	42775655
Affx-86798068	RhMCRND_5896_1108	1	32.78	41429697	44845717
Affx-86810670	RhK5_2314_957	1	33.35	40261925	43678047
Affx-86788594	RhMCRND_10538_231	1	33.52	40618580	44034654
Affx-86788566	RhMCRND_10487_750	1	33.7	39145713	42562002
Affx-86777608	RhK5_10816_298	1	34.04	42027990	45443926
Affx-86800104	RhMCRND_9324_310	1	34.13	40315132	43731244
Affx-86809911	RhK5_2902_1660	1	34.25	41840248	45256202
Affx-86821017	Rh12GR_25789_1439	1	34.42	41200680	44616691
Affx-86785197	RhK5_5728_619	1	34.86	42126199	45542126
Affx-86804176	RhK5_917_891	1	35.15	39693211	43109381
Affx-86816306	Rh12GR_12794_309	1	35.34	41533089	44949098
Affx-86822810	Rh12GR_32175_205	1	36.08	41589702	45005692
Affx-86789497	RhMCRND_12281_530	1	36.25	41623182	45039174
Affx-86797070	RhMCRND_4232_428	1	36.27	230103	234934
Affx-86815343	Rh12GR_10443_228	1	36.33	41623553	45039545
Affx-86788715	RhMCRND_10792_831	1	36.38	42649103	46052887
Affx-86797748	RhMCRND_5346_394	1	36.59	41680230	45096217
Affx-86809372	RhK5_3281_221	1	36.68	42686739	46090521
Affx-86827751	Rh12GR_50905_118	1	37.06	42781171	46184936
Affx-86799313	RhMCRND_7928_163	1	37.68	44423543	47858577
Affx-86800962	RhK5_19_4494	1	37.7	44495263	47930302
Affx-86806358	RhK5_6173_762	1	37.87	44926293	48361281
Affx-86843775	RhMCRND_7287_878	1	37.95	42089318	45505247
Affx-86802208	RhK5_9209_2691	1	38.07	45640937	49075828
Affx-86816720	Rh12GR_13823_843	1	38.12	43799347	47204364
Affx-86840669	RhMCRND_24219_262	1	38.12	45030610	48465591
Affx-86812058	RhK5_1736_927	1	38.19	44053944	47507990
Affx-86826326	Rh12GR_4566_222	1	38.4	46175796	49610726
Affx-86833391	Rh12GR_70811_1656	1	38.65	46547393	49982319
Affx-86836393	Rh12GR_84593_1036	1	38.8	46643660	50078578
Affx-86782800	RhK5_2866_350	1	38.83	47797085	51237006
Affx-86831508	Rh12GR_62792_1157	1	38.84	47822844	51262766
Affx-86802720	Rh12GR_26_5363	1	38.85	45640153	49075044
Affx-86799579	RhMCRND_838_1263	1	38.89	43760712	47165739
Affx-86784408	RhK5_4757_1482	1	39.02	47907301	51347217
Affx-86804468	RhK5_869_1414	1	39.04	46653609	50088526
Affx-86813474	RhK5_13321_3484	1	39.14	47854775	51294693
Affx-86810343	RhK5_2554_995	1	39.16	47902896	51342812
Affx-86822474	Rh12GR_30957_1081	1	39.29	44078206	47532251
Affx-86791186	RhMCRND_161_1074	1	39.78	NA	NA
Affx-86777822	RhK5_11189_431	1	39.9	44424011	47859045
Affx-86815215	Rh12GR_10127_606	1	40.03	48021160	51461073
Affx-86806641	RhK5_583_1899	1	40.04	43842364	47247372
Affx-86785122	RhK5_5630_383	1	40.3	46291293	49726218
Affx-86842758	RhK5_658_2775	1	40.32	48479919	51921064
Affx-86784458	RhK5_4817_1037	1	40.33	48360632	51798392
Affx-86804972	RhK5_7961_593	1	40.34	46294943	49729867
Affx-86834021	Rh12GR_73537_337	1	40.38	43816993	47222010
Affx-86811948	RhK5_17739_595	1	40.5	48414491	51852241
Affx-86804227	RhK5_911_749	1	40.51	48425434	51863182
Affx-86804466	RhK5_869_1588	1	40.63	46653435	50088352
Affx-86805223	RhK5_7611_797	1	40.72	48501586	51942729
Affx-86791370	RhMCRND_16635_418	1	40.75	47710165	51150104
Affx-86824806	Rh12GR_3947_1381	1	40.82	44486724	47921763
Affx-86799100	RhMCRND_754_1110	1	40.87	46997379	50437319
Affx-86776731	Rh88_8308_903	1	40.92	47410204	50850099
Affx-86809548	RhK5_3171_1359	1	41.15	47128146	50568083
Affx-86802709	Rh12GR_26_1345	1	41.32	45645576	49080467
Affx-86836655	Rh12GR_85797_49	1	41.54	47483877	50923839
Affx-86804728	RhK5_8297_674	1	41.57	48833297	52274291
Affx-86840225	RhK5_533_2335	1	41.62	48871792	52312789
Affx-86814079	RhK5_11785_865	1	41.63	47799365	51239286
Affx-86830078	Rh12GR_58360_530	1	41.66	46634256	50069176
Affx-86781617	RhK5_20011_220	1	41.85	48921442	52362439
Affx-86814566	RhK5_10728_511	1	42.01	48885478	52326477
Affx-86797754	RhMCRND_5358_1064	1	42.03	47127510	50567447
Affx-86799000	RhMCRND_7379_799	1	42.04	47268552	50708456
Affx-86812331	RhK5_1644_498	1	42.14	50846757	54271317
Affx-86802203	RhK5_9209_1809	1	42.29	45640056	49074947
Affx-86810358	RhK5_2538_991	1	42.3	44430225	47865259
Affx-86778713	RhK5_1284_1221	1	42.36	49926912	53350977
Affx-86781371	RhK5_19313_1134	1	42.36	48881253	52322252
Affx-86811990	RhK5_1761_1779	1	42.39	50839652	54264207
Affx-86829348	Rh12GR_55946_1394	1	42.44	47907382	51347298
Affx-86811577	RhK5_1910_727	1	42.46	49656326	53080406
Affx-86813673	RhK5_1284_3138	1	42.48	49923420	53347485
Affx-86809739	RhK5_303_2396	1	42.49	44616449	48051456
Affx-86781373	RhK5_1931_1051	1	42.79	49244928	52668913
Affx-86801513	RhK5_5221_2571	1	42.79	49647052	53071134
Affx-86811491	RhK5_1937_1622	1	42.8	49776283	53200354
Affx-86841755	RhMCRND_7821_865	1	42.8	48051842	51491754
Affx-86833106	Rh12GR_6955_107	1	42.81	50499749	53924336
Affx-86786914	RhK5_7961_149	1	42.86	46293700	49728624
Affx-86779421	RhK5_14268_250	1	42.87	50214010	53638552
Affx-86786911	RhK5_7955_306	1	42.91	50228142	53652695
Affx-86839354	RhK5_10146_1601	1	42.98	50478994	53903539
Affx-86815829	Rh12GR_1171_3291	1	42.99	NA	NA
Affx-86815355	Rh12GR_10479_1015	1	43.04	47882382	51322297
Affx-86777543	RhK5_10728_372	1	43.05	48885617	52326616
Affx-86806481	RhK5_6031_914	1	43.06	48956029	52397023
Affx-86812141	RhK5_17117_955	1	43.12	50236352	53660901
Affx-86812362	RhK5_1633_1745	1	43.13	49634120	53058202
Affx-86809155	RhK5_3474_3691	1	43.17	47924796	51364712
Affx-86813822	RhK5_1242_1759	1	43.26	50797274	54221827
Affx-86811989	RhK5_1761_699	1	43.32	50843519	54268079
Affx-86783008	RhK5_3100_1200	1	43.34	46614245	50049166
Affx-86810240	RhK5_2619_972	1	43.43	48467665	51908815
Affx-86778203	RhK5_1184_1185	1	43.54	50810326	54234879
Affx-86792228	RhMCRND_1898_1039	1	43.67	50214568	53639110
Affx-86780358	RhK5_1644_1299	1	43.87	50847558	54272118
Affx-86837744	RhMCRND_978_2622	1	43.88	50756788	54181356
Affx-86782092	RhK5_2154_1238	1	43.97	50265244	53689795
Affx-86810272	RhK5_2609_842	1	44.01	50687583	54112143
Affx-86838571	RhMCRND_24582_2714	1	44.12	48381909	51819666
Affx-86801523	RhK5_5221_550	1	44.17	49650703	53074785
Affx-86814817	RhK5_10296_463	1	44.27	48899736	52340733
Affx-86828520	Rh12GR_53405_321	1	44.38	48870121	52311118
Affx-86807107	RhK5_533_562	1	44.39	48874034	52315031
Affx-86823096	Rh12GR_33157_850	1	44.5	50645815	54070374
Affx-86837499	RhK5_8297_518	1	44.59	48833453	52274447
Affx-86812225	RhK5_1684_843	1	44.69	49392371	52816335
Affx-86803989	RhK5_9464_437	1	44.74	49102782	52543760
Affx-86801514	RhK5_5221_2670	1	44.78	49646953	53071035
Affx-86811595	RhK5_1899_788	1	44.84	51115512	54540073
Affx-86823654	Rh12GR_35084_791	1	44.88	51092410	54516972
Affx-86800294	RhMCRND_968_1196	1	44.9	50490658	53915202
Affx-86842938	RhMCRND_8839_565	1	45.15	49292126	52716100
Affx-86837978	RhMCRND_9272_521	1	45.33	51091975	54516537
Affx-86814124	RhK5_1166_443	1	45.39	48925854	52366851
Affx-86808707	RhK5_3885_379	1	45.49	50805066	54229619
Affx-86802320	RhK5_5894_454	1	45.51	51745501	55170184
Affx-86812964	RhK5_14605_323	1	45.53	51373736	54798285
Affx-86805180	RhK5_767_809	1	45.54	51326781	54751337
Affx-86820652	Rh12GR_24324_1051	1	45.54	51012377	54436947
Affx-86834893	Rh12GR_7760_604	1	45.59	51163014	54587573
Affx-86827328	Rh12GR_495_1071	1	45.68	51077941	54502502
Affx-86814613	RhK5_10631_470	1	45.75	51109553	54534113
Affx-86795401	RhMCRND_31095_328	1	45.76	51099055	54523617
Affx-86838176	Rh12GR_4321_508	1	45.79	51040821	54465385
Affx-86787162	RhK5_8294_615	1	45.8	51095672	54520234
Affx-86813385	RhK5_13546_365	1	45.97	51763355	55188040
Affx-86837046	RhK5_9984_531	1	46.01	53233485	56658447
Affx-86814930	RhK5_10103_71	1	46.17	51153878	54578439
Affx-86827119	Rh12GR_48903_181	1	46.26	51318546	54743102
Affx-86827366	Rh12GR_49720_1047	1	46.27	51425949	54850498
Affx-86781292	RhK5_19074_159	1	46.29	51153661	54578222
Affx-86783129	RhK5_3236_1042	1	46.3	51252763	54677325
Affx-86802313	RhK5_5894_2548	1	46.39	51749586	55174269
Affx-86785573	RhK5_61_1072	1	46.4	51012912	54437482
Affx-86779580	RhK5_14605_218	1	46.48	51373631	54798180
Affx-86802314	RhK5_5894_3104	1	46.51	51750142	55174825
Affx-86810125	RhK5_2713_1398	1	46.54	51766424	55191109
Affx-86802323	RhK5_5894_5154	1	46.56	51752182	55176865
Affx-86802317	RhK5_5894_4056	1	46.58	51751087	55175770
Affx-86816770	Rh12GR_13933_222	1	46.67	51844006	55268692
Affx-86816228	Rh12GR_12626_766	1	46.8	51755081	55179764
Affx-86797886	RhMCRND_558_1066	1	46.86	51046796	54471360
Affx-86802324	RhK5_5894_5265	1	46.99	51752293	55176976
Affx-86842356	RhMCRND_12349_760	1	47.05	53504850	56929760
Affx-86794509	RhMCRND_26947_267	1	47.15	51843079	55267765
Affx-86805183	RhK5_767_394	1	47.16	51326269	54750825
Affx-86787876	RhK5_9362_76	1	47.17	51893159	55317838
Affx-86792345	RhMCRND_19330_292	1	47.2	52152847	55577501
Affx-86798022	RhMCRND_5830_1690	1	47.22	51413108	54837658
Affx-86828925	Rh12GR_54632_1010	1	47.3	48880048	52321047
Affx-86783690	RhK5_3910_1221	1	47.39	52152696	55577350
Affx-86784808	RhK5_524_109	1	47.43	52005863	55430544
Affx-86818810	Rh12GR_19049_114	1	47.48	52184594	55609247
Affx-86802315	RhK5_5894_3675	1	47.53	51750712	55175395
Affx-86795639	RhMCRND_3220_1734	1	47.65	51219108	54643668
Affx-86799215	RhMCRND_7747_178	1	47.66	52171211	55595863
Affx-86810615	RhK5_2353_983	1	47.67	52336873	55761518
Affx-86783569	RhK5_3764_1018	1	47.7	52327953	55752600
Affx-86809827	RhK5_296_4155	1	47.75	52612270	56037073
Affx-86783047	RhK5_314_1978	1	47.8	52624043	56048845
Affx-86835240	Rh12GR_7916_360	1	47.81	52851512	56276517
Affx-86809831	RhK5_296_1659	1	47.83	52614863	56039666
Affx-86834870	Rh12GR_77526_537	1	47.88	53218743	56643702
Affx-86783776	RhK5_4020_1100	1	47.89	52639279	56064083
Affx-86843510	RhMCRND_5161_243	1	47.92	52193042	55617692
Affx-86808466	RhK5_4112_1076	1	47.97	53075386	56500362
Affx-86796423	RhMCRND_35606_1038	1	47.98	55185627	58610496
Affx-86816132	Rh12GR_12413_108	1	48.03	53431970	56856888
Affx-86808462	RhK5_4112_745	1	48.06	53077424	56502400
Affx-86782891	RhK5_296_1506	1	48.09	52615016	56039819
Affx-86819823	Rh12GR_217_1309	1	48.16	53436445	56861362
Affx-86783317	RhK5_3456_1801	1	48.19	53435042	56859959
Affx-86784091	RhK5_437_1035	1	48.19	51910263	55334941
Affx-86776704	Rh88_7937_2049	1	48.22	52627532	56052334
Affx-86812131	RhK5_17136_936	1	48.22	53428041	56852959
Affx-86784447	RhK5_4804_862	1	48.28	53424949	56849867
Affx-86809829	RhK5_296_2736	1	48.32	52613689	56038492
Affx-86780324	RhK5_16372_107	1	48.36	51843889	55268575
Affx-86792278	RhMCRND_19156_1274	1	48.47	51595354	55020074
Affx-86809951	RhK5_2873_943	1	48.47	53569619	56994521
Affx-86785575	RhK5_6201_304	1	48.49	53563357	56988261
Affx-86790111	RhMCRND_13623_469	1	48.59	56143365	59568214
Affx-86785320	RhK5_5888_543	1	48.63	54154592	57579384
Affx-86840434	RhMCRND_8117_722	1	48.64	54071868	57496664
Affx-86791968	RhMCRND_1819_972	1	48.67	52869706	56294710
Affx-86812369	RhK5_16307_746	1	48.68	53084094	56509068
Affx-86783100	RhK5_3202_1014	1	48.73	50312419	53736978
Affx-86841295	Rh12GR_6160_868	1	48.79	54075049	57499845
Affx-86777679	RhK5_10949_324	1	48.89	53431706	56856624
Affx-86784469	RhK5_4828_898	1	49.26	54859636	58284471
Affx-86806327	RhK5_6201_533	1	49.26	53563128	56988032
Affx-86813927	RhK5_1214_2327	1	49.26	54601006	58025847
Affx-86801828	RhK5_13883_1715	1	49.38	53156382	56581347
Affx-86814598	RhK5_10658_478	1	49.48	55077864	58502689
Affx-86829995	Rh12GR_58111_393	1	49.67	52808796	56233807
Affx-86803748	RhK5_986_781	1	49.75	55202077	58626943
Affx-86805561	RhK5_7134_813	1	49.75	51834105	55258792
Affx-86787992	RhK5_9530_1091	1	49.81	55293218	58718071
Affx-86821714	Rh12GR_28371_200	1	49.81	55181432	58606301
Affx-86813923	RhK5_1214_851	1	49.91	54604219	58029060
Affx-86801824	RhK5_13883_1213	1	49.92	53155598	56580563
Affx-86843184	RhMCRND_4725_790	1	49.93	55084477	58509302
Affx-86791698	RhMCRND_17455_190	1	50.04	55312609	58737459
Affx-86778366	RhK5_1214_1118	1	50.1	54603369	58028210
Affx-86781787	RhK5_20551_187	1	50.17	52608590	56033393
Affx-86777287	RhK5_10362_253	1	50.19	55076019	58500844
Affx-86778762	RhK5_1293_1047	1	50.2	54669121	58093963
Affx-86784095	RhK5_4384_1039	1	50.22	55808393	59233260
Affx-86830152	Rh12GR_58561_472	1	50.34	56459150	59884145
Affx-86788215	RhK5_9859_103	1	50.35	55454237	58879091
Affx-86806404	RhK5_6138_728	1	50.36	55534423	58959309
Affx-86837849	RhMCRND_9564_969	1	50.52	55455153	58880007
Affx-86812640	RhK5_1552_553	1	50.54	56177339	59602186
Affx-86809586	RhK5_314_3082	1	50.58	52621501	56046303
Affx-86778831	RhK5_13063_1066	1	50.62	56075134	59499985
Affx-86805186	RhK5_7671_730	1	50.68	53430462	56855380
Affx-86819036	Rh12GR_19658_279	1	50.74	55312697	58737547
Affx-86801831	RhK5_13883_2845	1	50.75	53157974	56582939
Affx-86841970	Rh12GR_11847_953	1	50.75	52812350	56237361
Affx-86803651	Rh12GR_190_843	1	50.77	57018344	60443283
Affx-86837070	RhK5_986_736	1	50.93	55202032	58626898
Affx-86783721	RhK5_3958_311	1	50.95	54934719	58359554
Affx-86778095	RhK5_11653_433	1	51	55606439	59031325
Affx-86813525	RhK5_1319_5119	1	51.04	54939300	58364133
Affx-86804351	RhK5_8885_721	1	51.07	53552040	56976944
Affx-86807806	RhK5_4677_518	1	51.08	54040858	57465659
Affx-86841497	Rh12GR_51959_981	1	51.1	56089235	59514085
Affx-86781943	RhK5_21021_447	1	51.15	52809926	56234937
Affx-86794983	RhMCRND_29107_283	1	51.25	56040394	59465248
Affx-86782709	RhK5_2764_1059	1	51.3	55677725	59102605
Affx-86787717	RhK5_9117_470	1	51.31	55669990	59094871
Affx-86813574	RhK5_13063_873	1	51.4	56074504	59499355
Affx-86801827	RhK5_13883_1483	1	51.45	53155980	56580945
Affx-86832281	Rh12GR_65733_195	1	51.69	55578335	59003217
Affx-86795269	RhMCRND_30422_223	1	51.76	54028786	57453587
Affx-86809866	RhK5_2926_323	1	51.83	57019244	60444183
Affx-86800171	RhMCRND_9451_124	1	51.93	55908328	59333186
Affx-86786836	RhK5_7843_383	1	52.02	57129715	60554642
Affx-86780542	RhK5_1695_1181	1	52.04	58787913	62029275
Affx-86799648	RhMCRND_8489_1017	1	52.18	57709890	60951296
Affx-86816253	Rh12GR_12677_556	1	52.24	53527230	56952135
Affx-86807334	RhK5_513_1855	1	52.37	57625232	60866641
Affx-86795537	RhMCRND_31684_1408	1	52.38	57703022	60944428
Affx-86791209	RhMCRND_1624_510	1	52.39	54618404	58043247
Affx-86803649	Rh12GR_190_4202	1	52.41	57022178	60447117
Affx-86799025	RhMCRND_7423_1087	1	52.43	57553750	60795149
Affx-86805052	RhK5_7843_558	1	52.44	57129555	60554482
Affx-86784030	RhK5_4311_1100	1	52.49	57220418	60645335
Affx-86803646	Rh12GR_190_2954	1	52.61	57020752	60445691
Affx-86813208	RhK5_1403_455	1	52.63	56305950	59730801
Affx-86816548	Rh12GR_13382_637	1	52.63	57651300	60892707
Affx-86832783	Rh12GR_68030_662	1	52.63	56299171	59724022
Affx-86810043	RhK5_279_620	1	52.64	57839602	61080996
Affx-86810041	RhK5_279_806	1	52.71	57839788	61081182
Affx-86797009	RhMCRND_4131_1048	1	52.81	57545152	60786551
Affx-86798808	RhMCRND_7056_1075	1	53.01	56459413	59884408
Affx-86837531	RhK5_818_507	1	53.05	57705408	60946814
Affx-86780140	RhK5_15898_1011	1	53.19	57888894	61130285
Affx-86813094	RhK5_1431_1634	1	53.19	56481459	59906453
Affx-86795035	RhMCRND_2937_1008	1	53.52	57128720	60553647
Affx-86785907	RhK5_6613_137	1	53.57	56832339	60257299
Affx-86842796	RhK5_279_1445	1	53.58	57840427	61081821
Affx-86813108	RhK5_14280_953	1	53.59	56745833	60170797
Affx-86836015	Rh12GR_82694_609	1	53.65	58532214	61773579
Affx-86782740	RhK5_279_1283	1	53.69	57840265	61081659
Affx-86799638	RhMCRND_8476_497	1	53.74	55431219	58856074
Affx-86838274	RhMCRND_1129_991	1	53.87	57988453	61229835
Affx-86810792	RhK5_2225_695	1	53.91	57864885	61106276
Affx-86821014	Rh12GR_2577_1918	1	53.99	58002947	61244326
Affx-86786330	RhK5_7144_322	1	54.04	57978152	61219534
Affx-86797895	RhMCRND_5605_1338	1	54.22	57966342	61207724
Affx-86814963	RhK5_10053_157	1	54.22	58002559	61243938
Affx-86792034	RhMCRND_18372_1477	1	54.3	55815103	59239970
Affx-86807898	RhK5_4578_961	1	54.43	56837045	60262005
Affx-86836471	Rh12GR_85009_167	1	54.44	58029077	61270454
Affx-86806219	RhK5_6312_804	1	54.45	58029436	61270813
Affx-86782319	RhK5_2316_1849	1	54.53	56234383	59659234
Affx-86793603	RhMCRND_23493_1586	1	54.53	58069723	61311104
Affx-86780762	RhK5_17534_371	1	54.54	58603462	61844828
Affx-86781716	RhK5_2033_1161	1	54.54	57985183	61226565
Affx-86840247	Rh12GR_9571_827	1	54.55	58368264	61609640
Affx-86833144	Rh12GR_69722_275	1	54.61	57990638	61232020
Affx-86809578	RhK5_3152_2825	1	54.64	56777061	60202023
Affx-86780383	RhK5_16516_270	1	54.65	56312793	59737641
Affx-86780505	RhK5_16856_110	1	54.65	56807355	60232314
Affx-86807804	RhK5_4680_987	1	54.65	58066980	61308361
Affx-86813973	RhK5_1203_949	1	54.68	56380926	59805766
Affx-86842792	RhK5_4040_903	1	54.79	59488619	62726409
Affx-86787364	RhK5_8585_665	1	54.85	58073382	61314763
Affx-86820790	Rh12GR_24830_1228	1	54.91	58041027	61282404
Affx-86815451	Rh12GR_10731_1088	1	54.97	57727392	60968802
Affx-86789442	RhMCRND_12186_1349	1	54.98	58329295	61570672
Affx-86799382	RhMCRND_8067_699	1	55.02	58245405	61486785
Affx-86779937	RhK5_15402_126	1	55.03	56572672	59997659
Affx-86786367	RhK5_7198_721	1	55.07	58262932	61504310
Affx-86777214	RhK5_10240_545	1	55.27	61073949	64597161
Affx-86782181	RhK5_21881_75	1	55.3	58848356	62089714
Affx-86805226	RhK5_760_718	1	55.3	58917987	62159332
Affx-86778959	RhK5_13300_183	1	55.36	58528656	61770021
Affx-86843803	RhK5_6638_530	1	55.38	58480509	61721877
Affx-86815549	Rh12GR_11018_516	1	55.44	58274288	61515666
Affx-86815556	Rh12GR_11035_1885	1	55.54	58269055	61510433
Affx-86834132	Rh12GR_7408_1305	1	55.58	57832395	61073789
Affx-86838591	RhMCRND_11192_1459	1	55.59	58384686	61626061
Affx-86798858	RhMCRND_7146_416	1	55.62	57851143	61092535
Affx-86789910	RhMCRND_13162_232	1	55.66	61294411	64780719
Affx-86825108	Rh12GR_40635_583	1	56.14	57849091	61090483
Affx-86781339	RhK5_19200_142	1	56.18	58559217	61800580
Affx-86801565	RhK5_3831_2096	1	56.18	58568147	61809510
Affx-86780868	RhK5_17850_240	1	56.19	58737461	61978815
Affx-86797794	RhMCRND_5424_1050	1	56.41	59410348	62654984
Affx-86777978	RhK5_11452_759	1	56.62	58845682	62087040
Affx-86795109	RhMCRND_29756_1583	1	56.68	58828066	62069426
Affx-86831689	Rh12GR_6339_1263	1	56.74	60146797	63538057
Affx-86785664	RhK5_6312_1062	1	56.75	58030820	61272197
Affx-86807189	RhK5_5272_811	1	56.76	59463881	62708573
Affx-86820324	Rh12GR_23047_163	1	56.76	60069401	63462704
Affx-86836354	Rh12GR_8441_302	1	56.77	59511241	62748769
Affx-86818818	Rh12GR_19071_528	1	56.78	60664902	64133873
Affx-86781940	RhK5_21013_334	1	56.89	59308935	62550240
Affx-86787612	RhK5_8947_201	1	56.95	59203433	62444753
Affx-86783250	RhK5_3373_1012	1	56.99	58040854	61282231
Affx-86836791	Rh12GR_86388_2120	1	56.99	58630846	61872212
Affx-86778741	RhK5_12906_282	1	57.06	60997850	64529601
Affx-86816538	Rh12GR_1335_2727	1	57.14	58072208	61313589
Affx-86831325	Rh12GR_6219_1570	1	57.21	57977837	61219219
Affx-86785628	RhK5_6266_1067	1	57.43	61055188	64585634
Affx-86792307	RhMCRND_19249_207	1	57.44	58033013	61274390
Affx-86804881	RhK5_8084_801	1	57.89	58449326	61690696
Affx-86793038	RhMCRND_21534_549	1	57.97	63579530	67065406
Affx-86823305	Rh12GR_33882_206	1	58.02	58208228	61449601
Affx-86801564	RhK5_3831_2025	1	58.04	58568530	61809893
Affx-86821675	Rh12GR_28230_1179	1	58.15	59421309	62666035
Affx-86778656	RhK5_1273_1136	1	58.22	59366182	62614162
Affx-86782058	RhK5_21432_71	1	58.32	61286020	64773069
Affx-86823062	Rh12GR_33074_639	1	58.37	59290464	62531771
Affx-86800859	RhK5_17_3603	1	58.41	62805869	66423241
Affx-86777929	RhK5_11374_1196	1	58.55	59433781	62678456
Affx-86816163	Rh12GR_12478_655	1	58.55	64241807	67807453
Affx-86791338	RhMCRND_16566_483	1	58.56	60842277	64368378
Affx-86837099	RhK5_975_253	1	58.57	63266775	66929099
Affx-86792376	RhMCRND_19441_1142	1	58.6	58383342	61624717
Affx-86800852	RhK5_17_2099	1	58.6	62807373	66424745
Affx-86805996	RhK5_6579_785	1	58.67	63278830	66941298
Affx-86777724	RhK5_11021_1002	1	58.79	62030589	65850841
Affx-86826510	Rh12GR_4649_1051	1	58.95	60722306	64186815
Affx-86837197	RhK5_9370_793	1	59.01	62473880	66160414
Affx-86812230	RhK5_16835_758	1	59.15	60940418	64471011
Affx-86797947	RhMCRND_5702_1792	1	59.17	58735754	61977108
Affx-86791823	RhMCRND_1778_2106	1	59.39	60994929	64526676
Affx-86800869	RhK5_17_6253	1	59.46	62801744	66419118
Affx-86809518	RhK5_3191_394	1	59.47	59832305	63169466
Affx-86842067	Rh12GR_93453_937	1	59.49	62062509	65884381
Affx-86813086	RhK5_14319_89	1	59.68	61076205	64599402
Affx-86800105	RhMCRND_9326_677	1	59.71	59191151	62432470
Affx-86825587	Rh12GR_42618_313	1	59.71	59258371	62499688
Affx-86794846	RhMCRND_2847_1207	1	59.76	59308122	62549427
Affx-86832438	Rh12GR_66380_167	1	59.8	59341515	62582818
Affx-86803526	Rh12GR_334_1978	1	59.86	60646793	64120796
Affx-86821952	Rh12GR_29173_1281	1	59.91	61086715	64612072
Affx-86789532	RhMCRND_12341_1217	1	59.92	60647138	64121141
Affx-86809428	RhK5_3243_735	1	59.99	61082374	64608013
Affx-86796587	RhMCRND_36235_217	1	60.01	62035383	65855676
Affx-86829609	Rh12GR_56787_787	1	60.11	62746655	66360029
Affx-86788358	RhMCRND_10096_800	1	60.16	59497382	62735326
Affx-86782624	RhK5_2658_1049	1	60.17	61138856	64640342
Affx-86806122	RhK5_6415_946	1	60.2	60326521	63803041
Affx-86783974	RhK5_4240_1131	1	60.23	60295794	63768760
Affx-86813149	RhK5_14154_67	1	60.24	59942443	63264080
Affx-86831748	Rh12GR_63610_766	1	60.26	64305558	68008439
Affx-86819744	Rh12GR_21573_494	1	60.37	61569662	65027727
Affx-86818691	Rh12GR_18760_1276	1	60.42	60996650	64528401
Affx-86798374	RhMCRND_637_2550	1	60.51	61886678	65741246
Affx-86804342	RhK5_890_533	1	60.52	61211609	64709258
Affx-86779798	RhK5_15088_157	1	60.53	61489302	64930864
Affx-86778565	RhK5_12533_329	1	60.6	61717071	NA
Affx-86779235	RhK5_138_3686	1	60.94	61220001	64719197
Affx-86836603	Rh12GR_85575_1236	1	61	59535597	NA
Affx-86813289	RhK5_138_3812	1	61.01	61219765	64718961
Affx-86817431	Rh12GR_15587_372	1	61.01	61590623	65050397
Affx-86806051	RhK5_6519_938	1	61.04	61971213	65802538
Affx-86803635	Rh12GR_19014_1891	1	61.18	62767197	66381012
Affx-86795668	RhMCRND_32346_1420	1	61.2	62531385	66214906
Affx-86836886	Rh12GR_86870_95	1	61.22	62823463	66439762
Affx-86824007	Rh12GR_36387_680	1	61.24	62780856	66395444
Affx-86797010	RhMCRND_4132_1565	1	61.37	63801697	67329850
Affx-86835825	Rh12GR_8169_1225	1	61.58	64128488	67658804
Affx-86804628	RhK5_8438_634	1	61.6	63309993	66980094
Affx-86777574	RhK5_10775_278	1	61.61	64167725	67695103
Affx-86793526	RhMCRND_2317_599	1	61.62	61678320	65188263
Affx-86800428	RhMCRND_9931_1068	1	61.63	61730213	65531363
Affx-86810002	RhK5_2826_978	1	61.73	62108875	65919369
Affx-86810447	RhK5_247_633	1	61.81	64358958	68057689
Affx-86813458	RhK5_13376_433	1	61.82	62776753	66390503
Affx-86777186	RhK5_101_1044	1	61.85	64651857	68365749
Affx-86836503	Rh12GR_85120_1222	1	61.86	60117399	63508682
Affx-86842394	RhMCRND_4495_327	1	61.89	60128396	63519611
Affx-86820616	Rh12GR_2416_1284	1	61.93	60172735	63563170
Affx-86815238	Rh12GR_10175_1292	1	62.07	60168027	63558513
Affx-86796880	RhMCRND_3910_1166	1	62.1	60545021	63995382
Affx-86823369	Rh12GR_34082_1070	1	62.13	64710891	68420153
Affx-86837096	RhK5_975_803	1	62.18	63266225	66928549
Affx-86798120	RhMCRND_5986_1022	1	62.19	63763232	67287071
Affx-86786803	RhK5_7797_531	1	62.34	63952923	67459815
Affx-86820356	Rh12GR_23152_4880	1	62.38	61881790	65736380
Affx-86813788	RhK5_1249_804	1	62.42	63573742	67059616
Affx-86803639	Rh12GR_19014_3258	1	62.62	62768903	66382726
Affx-86805151	RhK5_771_1774	1	62.78	63770555	67294484
Affx-86786749	RhK5_771_1306	1	62.81	63769894	67293823
Affx-86832204	Rh12GR_65422_657	1	62.84	63935147	67441753
Affx-86800339	RhMCRND_9776_193	1	63.04	62011700	65835033
Affx-86841623	RhK5_1105_2347	1	63.5	64294465	68003249
Affx-86821327	Rh12GR_26910_1361	1	63.51	64048315	67582643
Affx-86842746	Rh12GR_93453_103	1	63.69	62063458	65885330
Affx-86840414	RhMCRND_801_130	1	64.04	64590886	68316563
Affx-86824204	Rh12GR_3722_172	1	64.22	64105591	67623922
Affx-86813106	RhK5_142_828	1	64.46	64334376	68032669
Affx-86799153	RhMCRND_7644_1013	1	64.84	63954045	67460938
Affx-86843508	RhMCRND_5986_984	1	65.57	63763270	67287109
Affx-86843003	Rh12GR_95366_124	1	66.82	64540065	68259018
Affx-86813779	RhK5_12522_1450	1	67.56	63311845	66981933
Affx-86802175	RhK5_131_2284	1	67.81	63561738	67049213
Affx-86827894	Rh12GR_51381_210	1	67.83	63928599	67434085
Affx-86839493	RhMCRND_14349_440	1	68.06	63813034	67341506
Affx-86815041	Rh12GR_100191_2243	1	68.85	64138316	67666997
Affx-86841496	RhMCRND_25759_709	1	69.25	64510290	68242833
Affx-86824229	Rh12GR_37311_3162	2	0	1939420	2025669
Affx-86779427	RhK5_14278_299	2	0.27	154059	168543
Affx-86797398	RhMCRND_4771_1420	2	1.37	1045766	1060194
Affx-86812552	RhK5_1579_1740	2	1.76	2083227	2169479
Affx-86817452	Rh12GR_15639_741	2	2.21	80575	95062
Affx-86805943	RhK5_6627_701	2	2.22	85480	99967
Affx-86813330	RhK5_1368_2125	2	3.05	249695	264187
Affx-86794077	RhMCRND_2522_1550	2	3.06	386524	400992
Affx-86825056	Rh12GR_40464_186	2	3.07	715289	729748
Affx-86814929	RhK5_10106_947	2	3.2	1136199	1157374
Affx-86836779	Rh12GR_86329_178	2	3.24	431861	446331
Affx-86835299	Rh12GR_7941_2548	2	3.54	748758	763217
Affx-86780997	RhK5_1817_1007	2	3.62	948120	962557
Affx-86782769	RhK5_2832_108	2	3.8	996946	1011384
Affx-86837415	RhK5_8584_337	2	3.97	3559510	3685932
Affx-86809594	RhK5_3132_831	2	4.25	228881	243376
Affx-86781219	RhK5_18808_156	2	4.48	2514947	2601176
Affx-86830786	Rh12GR_6052_1174	2	4.56	739068	753527
Affx-86841986	RhMCRND_6169_381	2	4.56	1016200	1030631
Affx-86780569	RhK5_17042_124	2	4.58	1542883	1629165
Affx-86783046	RhK5_3149_1031	2	4.63	3600632	3727053
Affx-86784175	RhK5_4476_1065	2	4.75	1273444	1294602
Affx-86796959	RhMCRND_4038_1085	2	4.92	1561294	1647576
Affx-86839617	RhMCRND_12698_281	2	4.93	1403876	1425073
Affx-86807250	RhK5_5214_702	2	5	2507369	2593596
Affx-86801256	RhK5_69_3362	2	5.2	693848	708310
Affx-86823151	Rh12GR_33358_325	2	5.33	2001173	2087425
Affx-86821923	Rh12GR_29080_1012	2	5.37	3351265	3477695
Affx-86782892	RhK5_2971_1135	2	5.39	2003134	2089386
Affx-86809818	RhK5_2971_832	2	5.4	2002831	2089083
Affx-86789366	RhMCRND_12059_297	2	5.41	3272355	3398787
Affx-86805496	RhK5_7224_831	2	5.41	851710	866154
Affx-86789057	RhMCRND_1145_1017	2	5.42	2059403	2145655
Affx-86804169	RhK5_9195_706	2	5.48	477194	491663
Affx-86801246	RhK5_69_1627	2	5.52	690620	705082
Affx-86813324	RhK5_1368_893	2	5.52	247745	262237
Affx-86827920	Rh12GR_5145_117	2	5.56	175977	190469
Affx-86833135	Rh12GR_69687_253	2	5.63	2662339	2748764
Affx-86826342	Rh12GR_45732_268	2	5.64	2279380	2365635
Affx-86779385	RhK5_14186_220	2	5.69	2080504	2166756
Affx-86823109	Rh12GR_3319_2128	2	5.69	2070134	2156386
Affx-86780972	RhK5_18129_52	2	5.76	54777	69264
Affx-86798338	RhMCRND_6327_1724	2	5.78	2086969	2173221
Affx-86810122	RhK5_2717_917	2	5.8	2793788	2880196
Affx-86838192	Rh12GR_26288_1631	2	5.8	2791801	2878209
Affx-86811833	RhK5_1817_926	2	5.97	948039	962476
Affx-86796744	RhMCRND_3721_1066	2	6.03	3600732	3727153
Affx-86813420	RhK5_13474_574	2	6.04	80441	94928
Affx-86795186	RhMCRND_30068_661	2	6.12	3072838	3159229
Affx-86809308	RhK5_3345_961	2	6.15	3556641	3683063
Affx-86824045	Rh12GR_36548_839	2	6.36	1016675	1031106
Affx-86793474	RhMCRND_23017_250	2	6.38	767110	781563
Affx-86788971	RhMCRND_11294_675	2	6.39	990103	1004542
Affx-86800742	RhK5_8_4053	2	6.41	3797324	3923735
Affx-86794800	RhMCRND_28270_148	2	6.46	3634784	3761206
Affx-86834228	Rh12GR_7450_603	2	6.47	1291050	1312207
Affx-86843150	RhK5_3149_367	2	6.47	3599974	3726395
Affx-86777379	RhK5_1048_1857	2	6.58	3652424	3778841
Affx-86777661	RhK5_10914_330	2	6.84	1653555	1739828
Affx-86779372	RhK5_14159_191	2	6.85	3424227	3550660
Affx-86787161	RhK5_8293_524	2	6.85	3366682	3493112
Affx-86793174	RhMCRND_2198_395	2	6.86	855262	869705
Affx-86818909	Rh12GR_1931_586	2	6.86	1573905	1660181
Affx-86818481	Rh12GR_18257_334	2	6.89	3559151	3685573
Affx-86830015	Rh12GR_5816_267	2	6.9	4706335	4817076
Affx-86782498	RhK5_2513_1558	2	6.93	4217125	4327897
Affx-86841856	Rh12GR_20303_510	2	6.93	1046604	1061032
Affx-86800753	RhK5_8_6985	2	6.96	3801357	3927768
Affx-86800739	RhK5_8_2904	2	6.97	3795610	3922021
Affx-86811717	RhK5_1858_801	2	7	3592860	3719283
Affx-86842076	RhMCRND_7_1211	2	7.03	3802084	3928495
Affx-86793683	RhMCRND_23749_159	2	7.1	1708484	1794751
Affx-86808501	RhK5_408_1300	2	7.11	1034796	1049223
Affx-86810419	RhK5_2489_962	2	7.11	1681435	1767706
Affx-86807090	RhK5_5347_894	2	7.3	1998815	2085067
Affx-86836649	Rh12GR_85762_128	2	7.31	1941252	2027501
Affx-86805245	RhK5_758_864	2	7.38	4616616	4727358
Affx-86791734	RhMCRND_17546_487	2	7.39	3857513	3968306
Affx-86791362	RhMCRND_16611_336	2	7.43	4574591	4685337
Affx-86805243	RhK5_7591_172	2	7.51	478252	492721
Affx-86801251	RhK5_69_2438	2	7.56	691598	706060
Affx-86842754	Rh12GR_26250_3466	2	7.6	NA	NA
Affx-86827350	Rh12GR_49679_297	2	7.61	4311011	4421779
Affx-86817626	Rh12GR_1608_1034	2	7.65	4044131	4154916
Affx-86792963	RhMCRND_21314_140	2	7.67	178231	192723
Affx-86792648	RhMCRND_20276_274	2	7.85	4895353	5006098
Affx-86785562	RhK5_618_1322	2	7.92	4596328	4707072
Affx-86804373	RhK5_8844_700	2	7.96	4242478	4353250
Affx-86778010	RhK5_11506_1455	2	7.97	4045604	4156389
Affx-86826427	Rh12GR_46163_877	2	8.16	4230023	4340795
Affx-86782926	RhK5_300_1408	2	8.54	4942836	5053581
Affx-86796055	RhMCRND_34047_157	2	8.57	89186	103674
Affx-86828309	Rh12GR_52692_217	2	8.58	4652707	4763452
Affx-86827590	Rh12GR_50397_335	2	8.59	4656894	4767639
Affx-86805819	RhK5_680_1925	2	8.6	4564956	4675702
Affx-86841693	RhMCRND_847_3246	2	8.62	87960	102448
Affx-86798782	RhMCRND_7021_1206	2	8.63	418632	433096
Affx-86805945	RhK5_6627_208	2	8.63	84205	98692
Affx-86809707	RhK5_3055_1929	2	8.88	4843347	4954094
Affx-86817181	Rh12GR_14922_1495	2	8.94	1513361	1599636
Affx-86805292	RhK5_7502_577	2	9.09	4832105	4942854
Affx-86779211	RhK5_13838_363	2	9.12	1501407	1587682
Affx-86821391	Rh12GR_27124_1631	2	9.17	4931065	5041811
Affx-86816476	Rh12GR_1320_151	2	9.19	6055020	6253181
Affx-86797715	RhMCRND_5292_1166	2	9.2	4794291	4905041
Affx-86790244	RhMCRND_13900_309	2	9.32	4725590	4836331
Affx-86825373	Rh12GR_4171_1329	2	9.33	4675969	4786714
Affx-86796870	RhMCRND_3899_1256	2	9.4	706035	720495
Affx-86809774	RhK5_300_325	2	9.4	4945195	5055940
Affx-86827738	Rh12GR_50849_125	2	9.41	6946962	7145880
Affx-86836160	Rh12GR_83347_130	2	9.42	1828865	1915119
Affx-86837631	RhK5_784_692	2	9.51	5133899	5332142
Affx-86809778	RhK5_300_2226	2	9.77	4940264	5051009
Affx-86839525	Rh12GR_59818_181	2	9.77	5156688	5354934
Affx-86781476	RhK5_1962_1349	2	9.8	4950723	5061470
Affx-86797807	RhMCRND_5447_1174	2	9.8	4931901	5042647
Affx-86781714	RhK5_20334_118	2	9.81	767158	781611
Affx-86802122	RhK5_1722_1463	2	9.88	5075478	5186188
Affx-86782061	RhK5_2143_1063	2	9.9	1889153	1975402
Affx-86803045	Rh12GR_4295_1815	2	9.94	5307566	5505803
Affx-86812313	RhK5_1649_845	2	9.94	5388033	5586263
Affx-86832929	Rh12GR_686_3045	2	9.97	5384725	5582955
Affx-86776939	Rh88_27193_2316	2	10.09	5383143	5581373
Affx-86795227	RhMCRND_30258_439	2	10.37	894339	908781
Affx-86830180	Rh12GR_58679_565	2	10.38	1246337	1267497
Affx-86839065	Rh12GR_13699_954	2	10.46	5566657	5764875
Affx-86829086	Rh12GR_55135_511	2	10.67	5340245	5538478
Affx-86803629	Rh12GR_1905_3662	2	10.82	6993564	7192483
Affx-86794261	RhMCRND_25958_206	2	11.23	1997101	2083353
Affx-86844039	RhMCRND_3531_1658	2	11.27	1899468	1985717
Affx-86797258	RhMCRND_4531_1065	2	11.36	7022303	7221223
Affx-86794383	RhMCRND_26483_1109	2	11.71	6054621	6252782
Affx-86789536	RhMCRND_1235_1039	2	11.84	7040657	7239574
Affx-86814565	RhK5_1072_913	2	11.84	7038856	7237773
Affx-86794637	RhMCRND_27490_450	2	12.09	6750506	6949434
Affx-86835234	Rh12GR_79131_284	2	12.12	6718015	6916945
Affx-86803450	Rh12GR_6196_1299	2	12.18	6209329	6407488
Affx-86786146	RhK5_6906_536	2	12.23	7076668	7275593
Affx-86828230	Rh12GR_52448_112	2	12.62	7283127	7482046
Affx-86792378	RhMCRND_19444_278	2	12.74	6890079	7088993
Affx-86818985	Rh12GR_19521_355	2	12.76	7538629	7737603
Affx-86815359	Rh12GR_10494_1052	2	12.77	7483313	7682294
Affx-86799286	RhMCRND_7877_1196	2	12.78	7386126	7585113
Affx-86804564	RhK5_854_2140	2	12.8	8075128	8274010
Affx-86785641	RhK5_6280_133	2	13.01	6983070	7181991
Affx-86837428	RhK5_854_1963	2	13.34	8075305	8274187
Affx-86807419	RhK5_5070_673	2	13.35	8209878	8408749
Affx-86788253	RhK5_991_1046	2	13.38	8088552	8287434
Affx-86841399	RhMCRND_361_2795	2	13.4	6995385	7194304
Affx-86803625	Rh12GR_1905_2900	2	13.66	6994325	7193244
Affx-86803627	Rh12GR_1905_3290	2	13.76	6993936	7192855
Affx-86834695	Rh12GR_7669_1228	2	13.79	7932352	8131262
Affx-86803725	RhK5_991_855	2	13.89	8088361	8287243
Affx-86780638	RhK5_17226_106	2	14.23	7264133	7463051
Affx-86831291	Rh12GR_62108_727	2	14.45	7115855	7314780
Affx-86799522	RhMCRND_8294_1039	2	14.46	8887236	9086007
Affx-86803951	RhK5_952_2295	2	14.58	8808468	9007244
Affx-86807520	RhK5_49_5308	2	14.75	8273747	8472593
Affx-86783756	RhK5_39_5868	2	15.16	10474332	10733284
Affx-86807462	RhK5_503_1445	2	15.19	10510253	10769199
Affx-86834677	Rh12GR_76610_317	2	15.33	8768842	8967619
Affx-86803449	Rh12GR_7824_983	2	15.56	13152772	13384336
Affx-86805196	RhK5_765_759	2	15.66	11081673	11313423
Affx-86834186	Rh12GR_74311_159	2	15.87	10875662	11107421
Affx-86782194	RhK5_21929_66	2	15.88	11174860	11406599
Affx-86794060	RhMCRND_25176_342	2	16	11270758	11502492
Affx-86841702	Rh12GR_14513_862	2	16.02	10145022	10404015
Affx-86792061	RhMCRND_18463_240	2	16.03	12989933	13221508
Affx-86780352	RhK5_1643_1014	2	16.1	10683590	10915358
Affx-86804033	RhK5_9414_350	2	16.1	10557995	10816940
Affx-86794861	RhMCRND_2852_1275	2	16.12	10963395	11195152
Affx-86790796	RhMCRND_15211_1128	2	16.13	11066717	11298471
Affx-86787312	RhK5_8501_270	2	16.14	11064216	11295970
Affx-86792186	RhMCRND_18863_853	2	16.15	10908822	11140577
Affx-86809076	RhK5_3542_474	2	16.16	11318823	11550551
Affx-86795448	RhMCRND_3128_1956	2	16.21	9760373	9955314
Affx-86824618	Rh12GR_38753_165	2	16.27	10685962	10917730
Affx-86806083	RhK5_6472_681	2	16.6	13115540	13347108
Affx-86824571	Rh12GR_3858_787	2	16.6	11490938	11722666
Affx-86776760	Rh88_8715_744	2	16.63	11442337	11674068
Affx-86782752	RhK5_2812_490	2	16.69	11103605	11335353
Affx-86778904	RhK5_13202_103	2	16.7	11199932	11431675
Affx-86785363	RhK5_5948_523	2	16.72	11084562	11316312
Affx-86839854	Rh12GR_8089_354	2	16.76	11174392	11406131
Affx-86802499	Rh12GR_1_3837	2	16.82	11441947	11673678
Affx-86782371	RhK5_2375_1313	2	16.9	11456525	11688256
Affx-86777964	RhK5_11429_1052	2	17.13	11315569	11547297
Affx-86797697	RhMCRND_526_1034	2	17.14	11603530	11835247
Affx-86782497	RhK5_2512_1287	2	17.15	11659133	11890836
Affx-86820774	Rh12GR_24753_1167	2	17.43	14356396	14568152
Affx-86783060	RhK5_3162_1495	2	18.13	11516648	11748375
Affx-86838647	RhK5_1705_891	2	18.17	11938903	12170600
Affx-86806685	RhK5_5760_923	2	18.18	11720963	11952669
Affx-86831416	Rh12GR_62473_351	2	18.23	12377762	12609413
Affx-86828621	Rh12GR_53706_198	2	18.25	14570213	14781820
Affx-86817910	Rh12GR_16806_780	2	18.29	11584139	11815859
Affx-86791926	RhMCRND_18086_381	2	18.4	11468651	11700380
Affx-86780576	RhK5_1705_1117	2	18.53	11937484	12169181
Affx-86813766	RhK5_1255_556	2	18.55	12004329	12236011
Affx-86813643	RhK5_12927_379	2	18.56	11960264	12191951
Affx-86823094	Rh12GR_3314_2092	2	18.58	12193005	12424667
Affx-86834234	Rh12GR_74534_277	2	18.68	12338453	12570104
Affx-86797559	RhMCRND_5036_1030	2	18.71	11401024	11632752
Affx-86829650	Rh12GR_56912_202	2	18.91	11923257	12154958
Affx-86816520	Rh12GR_13321_144	2	18.93	11658559	11890262
Affx-86798172	RhMCRND_6070_527	2	18.94	12512378	12744004
Affx-86841834	RhK5_2009_1137	2	19.11	13070813	13302382
Affx-86782418	RhK5_2428_1047	2	19.27	11384826	11616552
Affx-86811294	RhK5_2009_876	2	19.3	13071889	13303458
Affx-86783736	RhK5_3975_1002	2	19.33	12673175	12904782
Affx-86843667	Rh12GR_12941_631	2	19.38	12675008	12906615
Affx-86791654	RhMCRND_1735_245	2	19.46	13234307	13465858
Affx-86781594	RhK5_1994_1085	2	19.47	14460900	14672724
Affx-86808962	RhK5_3642_558	2	19.48	13095148	13326717
Affx-86796836	RhMCRND_3853_317	2	19.57	13171036	13402594
Affx-86796051	RhMCRND_3401_1316	2	19.59	14260280	14472041
Affx-86803443	Rh12GR_7824_384	2	19.79	13151216	13382780
Affx-86781632	RhK5_2005_1119	2	19.8	13938105	14149892
Affx-86803445	Rh12GR_7824_489	2	19.81	13152061	13383625
Affx-86803447	Rh12GR_7824_702	2	19.82	13152274	13383838
Affx-86791046	RhMCRND_15838_285	2	19.89	13482516	13714051
Affx-86833633	Rh12GR_71906_339	2	19.93	12770518	13002113
Affx-86820598	Rh12GR_24133_1769	2	19.95	11723949	11955656
Affx-86794029	RhMCRND_2504_1072	2	19.98	13210342	13441895
Affx-86787984	RhK5_9518_543	2	20.02	11494935	11726663
Affx-86804257	RhK5_9072_385	2	20.09	12630095	12861706
Affx-86780552	RhK5_1698_1344	2	20.13	14357966	14569722
Affx-86781852	RhK5_20750_312	2	20.14	14505301	14716918
Affx-86837685	RhMCRND_9932_921	2	20.16	14611332	14822931
Affx-86800291	RhMCRND_9686_825	2	20.21	14736768	14948365
Affx-86797273	RhMCRND_4566_1173	2	20.23	12673601	12905208
Affx-86841454	Rh12GR_80781_967	2	20.24	12680494	12912101
Affx-86826981	Rh12GR_4847_1211	2	20.25	15791790	16003965
Affx-86837796	RhMCRND_9686_990	2	20.32	14736933	14948530
Affx-86789724	RhMCRND_12760_131	2	20.35	14634541	14846142
Affx-86791711	RhMCRND_17486_406	2	20.36	14508033	14719649
Affx-86790580	RhMCRND_14667_263	2	20.52	14751496	14963090
Affx-86788897	RhMCRND_11127_233	2	20.65	14750661	14962255
Affx-86810571	RhK5_2391_601	2	20.83	15241487	15453389
Affx-86782385	RhK5_2391_1121	2	20.93	15242107	15454009
Affx-86797804	RhMCRND_5438_230	2	21.11	15949425	16161624
Affx-86825629	Rh12GR_42776_503	2	21.21	15398822	15610713
Affx-86797259	RhMCRND_4532_655	2	21.61	16222894	16435046
Affx-86809117	RhK5_3511_839	2	21.69	17462023	17674411
Affx-86818636	Rh12GR_1862_2032	2	21.97	16216617	16428770
Affx-86793235	RhMCRND_22209_1266	2	22.26	17527051	17739434
Affx-86779409	RhK5_14238_324	2	22.81	15897605	16109806
Affx-86789019	RhMCRND_11375_713	2	22.83	16724945	16937247
Affx-86786541	RhK5_7437_534	2	22.87	15994470	16206668
Affx-86782521	RhK5_2543_1272	2	23.33	16071742	16283920
Affx-86821445	Rh12GR_27337_485	2	23.33	16144499	16356668
Affx-86780462	RhK5_16748_1383	2	23.34	16214961	16427114
Affx-86839439	RhMCRND_29569_1544	2	23.58	15790832	16003007
Affx-86801913	RhK5_72_2620	2	23.62	16446456	16658557
Affx-86801910	RhK5_72_1781	2	23.63	16445617	16657718
Affx-86801918	RhK5_72_4331	2	23.66	16448166	16660267
Affx-86792046	RhMCRND_18409_1268	2	23.68	17041861	17254329
Affx-86807438	RhK5_504_550	2	23.7	16449712	16661813
Affx-86801915	RhK5_72_3238	2	23.71	16447074	16659175
Affx-86807272	RhK5_5194_798	2	23.71	16228288	16440438
Affx-86801921	RhK5_72_4760	2	23.73	16448595	16660696
Affx-86778645	RhK5_12709_399	2	23.76	17663252	17875630
Affx-86783361	RhK5_3511_1028	2	23.99	17462286	17674674
Affx-86793628	RhMCRND_23554_145	2	24.01	16735368	16947663
Affx-86837650	RhK5_7778_1262	2	24.04	18199224	18411584
Affx-86780923	RhK5_18001_139	2	24.13	17892111	18104461
Affx-86807181	RhK5_5280_833	2	24.14	17521007	17733390
Affx-86814203	RhK5_1146_3008	2	24.18	17528765	17741148
Affx-86783595	RhK5_3793_1280	2	24.26	16974927	17187391
Affx-86843826	RhMCRND_633_2817	2	24.27	17398807	17611203
Affx-86804479	RhK5_8666_693	2	24.45	17560237	17772611
Affx-86786858	RhK5_7882_701	2	24.86	19481707	19694057
Affx-86794136	RhMCRND_2548_1256	2	24.89	17530986	17743369
Affx-86795734	RhMCRND_32628_261	2	25.13	17800879	18013234
Affx-86780327	RhK5_1637_1129	2	25.19	18437315	18649742
Affx-86791039	RhMCRND_1582_1973	2	25.19	18341011	18553348
Affx-86820666	Rh12GR_24351_2725	2	25.27	18342263	18554600
Affx-86819592	Rh12GR_21180_456	2	25.45	19547380	19759707
Affx-86775697	Rh88_21943_231	2	25.5	18005202	18217564
Affx-86841481	Rh12GR_11139_772	2	25.58	19698795	19911096
Affx-86791922	RhMCRND_18078_1022	2	25.75	18333234	18545569
Affx-86824943	Rh12GR_4004_2285	2	25.89	20145404	20357298
Affx-86795997	RhMCRND_3374_1157	2	25.97	17742458	17954819
Affx-86807904	RhK5_457_4053	2	26.01	18702143	18914562
Affx-86786081	RhK5_6826_1205	2	26.03	18529928	18742366
Affx-86782991	RhK5_3086_738	2	26.21	19080442	19292804
Affx-86822977	Rh12GR_32747_728	2	26.23	18224530	18436888
Affx-86810663	RhK5_2318_924	2	26.34	18522485	18734925
Affx-86810200	RhK5_2652_776	2	26.35	19158863	19371245
Affx-86810345	RhK5_2553_718	2	26.63	20339805	20551683
Affx-86797978	RhMCRND_5747_1287	2	26.65	19279872	19492242
Affx-86784523	RhK5_4895_345	2	26.76	17866502	18078853
Affx-86809511	RhK5_319_2851	2	26.78	18372982	18585313
Affx-86814527	RhK5_1079_580	2	26.79	18334659	18546994
Affx-86841210	Rh12GR_95693_991	2	26.82	17824223	18036579
Affx-86783279	RhK5_3410_1131	2	26.97	18020665	18233027
Affx-86810054	RhK5_2780_289	2	27.03	19378331	19590694
Affx-86809500	RhK5_319_918	2	27.08	18366607	18578938
Affx-86786281	RhK5_7084_884	2	27.14	19483422	19695772
Affx-86829742	Rh12GR_57223_278	2	27.34	20563182	20774980
Affx-86798582	RhMCRND_6703_1113	2	27.41	18588025	18800455
Affx-86782618	RhK5_2651_1001	2	27.51	18416713	18629143
Affx-86781988	RhK5_2118_1653	2	27.52	18462535	18674973
Affx-86814002	RhK5_1199_998	2	27.83	19064915	19277284
Affx-86778276	RhK5_1199_1205	2	27.85	19065224	19277593
Affx-86797970	RhMCRND_5731_1002	2	27.88	17866805	18079156
Affx-86811248	RhK5_2027_1478	2	28.01	19568515	19780836
Affx-86814655	RhK5_10567_49	2	28.26	20562660	20774458
Affx-86831090	Rh12GR_6146_1652	2	28.36	20804194	21016029
Affx-86793675	RhMCRND_23716_1043	2	28.79	18437144	18649571
Affx-86810570	RhK5_239_2797	2	28.99	20353083	20564921
Affx-86797242	RhMCRND_4512_1017	2	29.63	19553785	19766110
Affx-86828004	Rh12GR_51754_1325	2	29.82	22565580	22779740
Affx-86789965	RhMCRND_13281_181	2	29.83	22578871	22793027
Affx-86798157	RhMCRND_6051_277	2	30.08	22625471	22839616
Affx-86788978	RhMCRND_11303_1113	2	30.12	22023761	22237919
Affx-86806749	RhK5_5681_769	2	30.12	20962752	21174794
Affx-86787506	RhK5_8795_795	2	30.13	21226413	21438458
Affx-86837821	RhMCRND_9637_701	2	30.34	20471691	20683509
Affx-86795338	RhMCRND_307_1360	2	30.4	22738497	22952623
Affx-86808674	RhK5_391_770	2	30.4	22732778	22946905
Affx-86827333	Rh12GR_4960_347	2	30.4	22758779	22972904
Affx-86810704	RhK5_229_671	2	30.41	22740600	22954726
Affx-86816791	Rh12GR_13975_942	2	30.45	22578639	22792795
Affx-86797238	RhMCRND_4504_1218	2	30.64	23457040	23671217
Affx-86791147	RhMCRND_16100_332	2	30.65	23427968	23642141
Affx-86807646	RhK5_483_1266	2	30.65	23819470	24033639
Affx-86808679	RhK5_391_274	2	30.73	22733951	22948078
Affx-86834866	Rh12GR_7748_650	2	30.73	23658845	23873026
Affx-86808676	RhK5_391_623	2	30.74	22733602	22947729
Affx-86810713	RhK5_229_1988	2	30.77	22739283	22953409
Affx-86777587	RhK5_1078_1917	2	30.86	22961728	23175899
Affx-86791359	RhMCRND_16607_271	2	30.9	23429445	23643618
Affx-86811405	RhK5_19702_819	2	30.94	23607471	23821642
Affx-86837490	RhK5_8327_420	2	30.95	23659353	23873534
Affx-86779276	RhK5_13973_111	2	30.96	23822960	24037129
Affx-86822026	Rh12GR_2941_1935	2	30.96	23766717	23980894
Affx-86802120	RhK5_1867_906	2	30.97	23951922	24166080
Affx-86786810	RhK5_7808_292	2	31	23120506	23334653
Affx-86812693	RhK5_1537_540	2	31.17	23437295	23651468
Affx-86802119	RhK5_1867_704	2	31.35	23951720	24165878
Affx-86809216	RhK5_342_404	2	31.36	20730895	20942734
Affx-86802116	RhK5_1867_459	2	31.37	23951475	24165633
Affx-86804721	RhK5_830_617	2	31.63	23987910	24202068
Affx-86805544	RhK5_7159_804	2	31.93	20829840	21041669
Affx-86814073	RhK5_11796_246	2	31.94	24198152	24412287
Affx-86816189	Rh12GR_12532_2242	2	32	20961350	21173392
Affx-86820138	Rh12GR_22547_254	2	32.02	21131755	21343823
Affx-86793123	RhMCRND_21816_226	2	32.34	24202809	24416944
Affx-86820162	Rh12GR_22604_65	2	32.68	24188938	24403072
Affx-86815126	Rh12GR_10056_652	2	32.75	22452526	22666667
Affx-86830245	Rh12GR_58862_164	2	32.9	23984147	24198305
Affx-86783214	RhK5_3328_1510	2	33.28	21009148	21221180
Affx-86807607	RhK5_4876_356	2	33.29	24091552	24305698
Affx-86825633	Rh12GR_4279_1256	2	33.35	22022007	22236165
Affx-86823714	Rh12GR_35275_2130	2	33.4	NA	NA
Affx-86825032	Rh12GR_4035_752	2	33.43	22528016	22742182
Affx-86789295	RhMCRND_11931_653	2	33.51	24090275	24304421
Affx-86779466	RhK5_14347_269	2	33.71	22532346	22746512
Affx-86794718	RhMCRND_27895_506	2	33.78	25140874	25354934
Affx-86839233	Rh12GR_35275_677	2	33.82	NA	NA
Affx-86842696	RhMCRND_14271_257	2	34.05	24556931	24771049
Affx-86834811	Rh12GR_77221_485	2	34.12	24269754	24483894
Affx-86790132	RhMCRND_13663_1201	2	34.23	26565608	26779524
Affx-86792908	RhMCRND_21133_686	2	34.26	24607764	24821876
Affx-86790893	RhMCRND_15467_392	2	34.4	25407540	25621556
Affx-86790725	RhMCRND_1502_1313	2	34.71	24283941	24498080
Affx-86810708	RhK5_229_3686	2	34.8	22737585	22951711
Affx-86837826	RhMCRND_9633_516	2	34.81	24289056	24503195
Affx-86810727	RhK5_2276_663	2	35.08	24566469	24780579
Affx-86810701	RhK5_229_749	2	35.33	22740522	22954648
Affx-86816026	Rh12GR_12190_253	2	35.34	32463760	36662095
Affx-86816617	Rh12GR_13567_148	2	35.37	32453125	36651479
Affx-86793042	RhMCRND_21546_336	2	35.4	23922841	24136992
Affx-86806060	RhK5_6502_817	2	35.41	40499886	30057624
Affx-86790317	RhMCRND_14075_1057	2	35.49	27024900	27238769
Affx-86776699	Rh88_7839_468	2	35.74	26231347	26445293
Affx-86837336	RhK5_8860_717	2	35.87	40631426	30189132
Affx-86788322	RhMCRND_10036_145	2	35.88	26669196	26883106
Affx-86806484	RhK5_6024_859	2	35.91	24262159	24476302
Affx-86843199	Rh12GR_31250_1231	2	35.92	24599148	24813261
Affx-86839226	Rh12GR_27855_457	2	35.99	27278392	27492258
Affx-86801040	RhK5_4354_7142	2	36.01	40478569	30036308
Affx-86826786	Rh12GR_47795_195	2	36.03	26816907	27030824
Affx-86839650	Rh12GR_3768_883	2	36.04	26532212	26746134
Affx-86804677	RhK5_836_902	2	36.13	24284570	24498709
Affx-86817897	Rh12GR_16769_403	2	36.22	25142788	25356848
Affx-86843662	Rh12GR_57406_919	2	36.23	26935618	27149515
Affx-86797416	RhMCRND_4801_1253	2	36.33	26800989	27014911
Affx-86840566	RhMCRND_10036_791	2	36.36	26668554	26882464
Affx-86836090	Rh12GR_83035_541	2	36.44	32568972	36780140
Affx-86819783	Rh12GR_21699_1077	2	36.46	39729501	29287295
Affx-86838480	RhK5_249_840	2	36.49	28490594	28704376
Affx-86831665	Rh12GR_63318_580	2	36.5	39950094	29507872
Affx-86809097	RhK5_3523_737	2	36.52	24212205	24426346
Affx-86806498	RhK5_6002_598	2	36.56	27877743	28091583
Affx-86786488	RhK5_7368_162	2	36.64	27084717	27298581
Affx-86797527	RhMCRND_4979_174	2	36.67	26905201	27119104
Affx-86802569	Rh12GR_53327_4892	2	36.78	40484094	30041833
Affx-86811977	RhK5_1763_814	2	36.82	27913796	28127629
Affx-86779187	RhK5_13788_1057	2	36.85	27562133	27775973
Affx-86805765	RhK5_6864_989	2	36.86	25387705	25601723
Affx-86802567	Rh12GR_53327_3225	2	36.9	40481817	30039556
Affx-86778219	RhK5_11896_468	2	36.94	27867672	28081515
Affx-86788363	RhMCRND_10105_147	2	36.94	40134854	29692627
Affx-86788364	RhMCRND_10107_358	2	36.96	24262920	24477063
Affx-86813836	RhK5_123_804	2	36.96	28373614	28587409
Affx-86837591	RhK5_7984_365	2	36.96	26633075	26846988
Affx-86837431	RhK5_8538_412	2	36.99	28306768	28520573
Affx-86808574	RhK5_4013_241	2	37.04	40641253	30198956
Affx-86812368	RhK5_1631_240	2	37.26	41446489	31005256
Affx-86829793	Rh12GR_57406_254	2	37.36	26933715	27147612
Affx-86831505	Rh12GR_62784_393	2	37.5	41519614	31078372
Affx-86782171	RhK5_21830_1058	2	37.53	34229425	37876508
Affx-86817824	Rh12GR_16591_1172	2	37.54	39780317	29338111
Affx-86810502	RhK5_2429_1850	2	37.59	26978695	27192583
Affx-86805497	RhK5_722_463	2	37.65	28881440	32527649
Affx-86815001	Rh12GR_100005_955	2	37.66	28296056	28509862
Affx-86827587	Rh12GR_5038_1541	2	37.7	27938175	28152003
Affx-86797216	RhMCRND_4465_772	2	37.73	39851426	29409215
Affx-86834289	Rh12GR_74742_504	2	37.81	33043779	37097471
Affx-86818798	Rh12GR_19016_1026	2	37.85	35346494	38772076
Affx-86789685	RhMCRND_12683_680	2	37.95	29184143	32830327
Affx-86827049	Rh12GR_48673_1174	2	37.95	40660415	30218119
Affx-86812660	RhK5_1547_610	2	37.96	36374942	39625630
Affx-86797958	RhMCRND_5717_1635	2	38.02	28973459	32619657
Affx-86789765	RhMCRND_12854_401	2	38.03	28886780	32532988
Affx-86815021	Rh12GR_100099_1889	2	38.04	29156208	32802394
Affx-86798495	RhMCRND_6588_1541	2	38.07	37664851	41309942
Affx-86815647	Rh12GR_11253_1041	2	38.09	35756847	39077258
Affx-86801939	RhK5_71_718	2	38.14	36149574	39212376
Affx-86794783	RhMCRND_2818_1469	2	38.18	27912000	28125834
Affx-86808664	RhK5_3923_449	2	38.18	35600598	38942237
Affx-86836616	Rh12GR_85629_655	2	38.34	29235302	32881478
Affx-86784425	RhK5_4776_1023	2	38.35	27278919	27492785
Affx-86777141	RhK5_10134_521	2	38.36	28480780	28694563
Affx-86799436	RhMCRND_8145_499	2	38.36	29360215	33006381
Affx-86821917	Rh12GR_29064_962	2	38.48	30078302	33708206
Affx-86802566	Rh12GR_53327_1953	2	38.54	40479528	30037267
Affx-86809682	RhK5_308_262	2	38.62	35740401	39058798
Affx-86836667	Rh12GR_85853_570	2	38.63	31764461	35838174
Affx-86828383	Rh12GR_52947_502	2	38.65	24635275	24849386
Affx-86826033	Rh12GR_44435_628	2	38.71	28648476	28862227
Affx-86839248	RhK5_6320_654	2	38.75	36627158	40062303
Affx-86841546	Rh12GR_48901_819	2	38.79	37844340	41528250
Affx-86779227	RhK5_13880_145	2	38.92	28463428	28677210
Affx-86825224	Rh12GR_4108_1582	2	39.03	29648051	33294182
Affx-86789032	RhMCRND_11405_502	2	39.07	29371532	33017696
Affx-86807098	RhK5_534_2481	2	39.15	31772607	35846065
Affx-86791491	RhMCRND_16925_422	2	39.18	24822967	25037059
Affx-86832936	Rh12GR_68723_1029	2	39.2	29436536	33082690
Affx-86818726	Rh12GR_18840_767	2	39.22	41895529	31454314
Affx-86813863	RhK5_123_2033	2	39.27	28375801	28589596
Affx-86804011	RhK5_94_3635	2	39.28	37864736	41549200
Affx-86816286	Rh12GR_1275_1168	2	39.29	29144745	32790934
Affx-86775370	Rh88_13565_398	2	39.35	29952289	33598369
Affx-86813093	RhK5_143_1427	2	39.37	29917733	33563814
Affx-86798571	RhMCRND_6687_1108	2	39.49	28615044	28828797
Affx-86791894	RhMCRND_1797_1758	2	39.63	28883298	32529507
Affx-86810368	RhK5_2527_844	2	39.66	31608805	35675405
Affx-86777394	RhK5_10512_1494	2	39.76	36472300	39822299
Affx-86803897	RhK5_9624_197	2	39.79	30084743	33714422
Affx-86831467	Rh12GR_62642_869	2	39.8	31548913	35597521
Affx-86796224	RhMCRND_34748_159	2	39.84	28886220	32532428
Affx-86793320	RhMCRND_22503_304	2	39.85	32332970	36537394
Affx-86814951	RhK5_10070_943	2	40.02	31124973	35200133
Affx-86813084	RhK5_143_2166	2	40.03	29923593	33569674
Affx-86787847	RhK5_9324_861	2	40.08	34820836	38416696
Affx-86796970	RhMCRND_4067_1456	2	40.08	32139026	36258428
Affx-86775273	Rh88_11773_463	2	40.11	38459749	42438261
Affx-86809085	RhK5_353_5347	2	40.12	37378248	40974070
Affx-86812658	RhK5_1547_657	2	40.28	36374895	39625583
Affx-86824294	Rh12GR_37527_242	2	40.28	32205361	36329542
Affx-86805445	RhK5_7307_834	2	40.3	30516636	34646455
Affx-86811742	RhK5_18463_426	2	40.32	30857706	34972069
Affx-86813059	RhK5_143_721	2	40.32	29917027	33563108
Affx-86778331	RhK5_12088_311	2	40.46	38454175	42443877
Affx-86797342	RhMCRND_4682_1030	2	40.48	29644844	33290975
Affx-86799803	RhMCRND_8781_667	2	40.48	32249503	36390855
Affx-86813949	RhK5_12088_430	2	40.81	38455091	42442978
Affx-86793666	RhMCRND_2366_1073	2	40.85	29952708	33598788
Affx-86782722	RhK5_2778_1038	2	40.87	32199706	36325907
Affx-86790628	RhMCRND_14788_415	2	40.87	39820017	29377802
Affx-86807096	RhK5_534_2642	2	40.88	31772990	35846448
Affx-86782511	RhK5_2527_1090	2	41.01	31608365	35674967
Affx-86804611	RhK5_8465_57	2	41.01	36964474	40249094
Affx-86784893	RhK5_5343_1066	2	41.12	39778447	29336241
Affx-86840002	RhMCRND_4877_901	2	41.29	31574847	35627322
Affx-86812505	RhK5_1591_575	2	41.37	34730037	38297879
Affx-86800233	RhMCRND_9571_1050	2	41.38	37671253	41316363
Affx-86814692	RhK5_10512_867	2	41.41	36469228	39818537
Affx-86783930	RhK5_418_1475	2	41.43	34665219	38240658
Affx-86801936	RhK5_71_4818	2	41.43	36171708	39236555
Affx-86780501	RhK5_16850_190	2	41.44	37662608	41307693
Affx-86824902	Rh12GR_3989_1091	2	41.49	38405063	42521855
Affx-86789626	RhMCRND_12542_783	2	41.52	33418451	37275851
Affx-86798160	RhMCRND_6057_778	2	41.55	32965534	37010117
Affx-86784899	RhK5_534_1015	2	41.58	31765460	35839218
Affx-86828586	Rh12GR_53611_1014	2	41.59	38636290	42175474
Affx-86829459	Rh12GR_56305_249	2	41.6	36389811	39662315
Affx-86813797	RhK5_1247_639	2	41.69	31088471	35157626
Affx-86812115	RhK5_1720_751	2	41.72	42807005	44633516
Affx-86826563	Rh12GR_46767_278	2	41.78	42678100	44479217
Affx-86792222	RhMCRND_18972_382	2	41.82	38651701	42678952
Affx-86791458	RhMCRND_16841_261	2	41.86	36625681	40063774
Affx-86827454	Rh12GR_499_2767	2	41.87	32955761	36977268
Affx-86840729	RhMCRND_1840_626	2	41.89	32339813	36544178
Affx-86805065	RhK5_7832_815	2	41.9	38719751	41980425
Affx-86801974	RhK5_550_1168	2	41.98	38710275	41987222
Affx-86801023	RhK5_4354_3407	2	42.01	40485021	30042760
Affx-86806560	RhK5_5932_691	2	42.06	35252105	38646686
Affx-86833600	Rh12GR_71806_462	2	42.09	33543114	37489554
Affx-86804751	RhK5_8242_403	2	42.15	33871520	37605959
Affx-86784629	RhK5_5023_1201	2	42.16	35358481	38784035
Affx-86813097	RhK5_1429_965	2	42.24	43641981	45325574
Affx-86797461	RhMCRND_4877_1161	2	42.31	31575366	35627844
Affx-86795518	RhMCRND_31611_175	2	42.32	43768666	43356838
Affx-86803743	RhK5_9881_831	2	42.37	42210801	43167271
Affx-86791944	RhMCRND_18122_163	2	42.57	42308955	43928320
Affx-86813100	RhK5_1429_43	2	42.58	3977845	4088634
Affx-86792774	RhMCRND_20700_532	2	42.64	43394783	45062904
Affx-86836113	Rh12GR_8314_1019	2	42.7	42560269	44237337
Affx-86832627	Rh12GR_67279_384	2	42.89	44283808	46056913
Affx-86802280	RhK5_741_957	2	42.9	43886117	43458404
Affx-86797514	RhMCRND_4964_1269	2	42.92	34224576	37871847
Affx-86839281	RhMCRND_13391_484	2	42.92	33537355	37483875
Affx-86789692	RhMCRND_12693_379	2	42.93	36191531	39301562
Affx-86830490	Rh12GR_59672_72	2	42.96	37363320	40962755
Affx-86786526	RhK5_741_1251	2	42.99	43888555	43460832
Affx-86822320	Rh12GR_30427_759	2	42.99	34388959	38021676
Affx-86808348	RhK5_418_702	2	43	34667371	38242812
Affx-86829794	Rh12GR_5740_1360	2	43.14	39054085	NA
Affx-86806215	RhK5_6320_80	2	43.24	36626584	40062877
Affx-86801940	RhK5_71_754	2	43.25	36149610	39212412
Affx-86788507	RhMCRND_10374_612	2	43.28	36075381	39115153
Affx-86841607	Rh12GR_53928_679	2	43.29	37560193	41171433
Affx-86829746	Rh12GR_57248_1388	2	43.38	42812986	44639469
Affx-86782751	RhK5_2811_1081	2	43.47	44578548	46584477
Affx-86816089	Rh12GR_12318_689	2	43.5	37680292	41325452
Affx-86810027	RhK5_2811_184	2	43.52	44575364	46581237
Affx-86810025	RhK5_2811_888	2	43.55	44578105	46584032
Affx-86790645	RhMCRND_1481_1680	2	43.74	37843449	41527359
Affx-86816788	Rh12GR_1396_1117	2	43.74	38657029	42153365
Affx-86817972	Rh12GR_16964_502	2	43.8	35601590	38943221
Affx-86778673	RhK5_1276_1095	2	43.83	45355602	47474339
Affx-86801986	RhK5_550_2769	2	43.96	38713542	41983939
Affx-86778063	RhK5_1159_1336	2	43.98	37564727	41176348
Affx-86838043	RhK5_1332_1520	2	44	42519260	44201942
Affx-86839009	Rh12GR_2711_551	2	44.01	38781398	41946391
Affx-86787058	RhK5_8158_242	2	44.05	44269129	46022512
Affx-86802265	RhK5_741_1816	2	44.19	43894292	45630099
Affx-86802267	RhK5_741_200	2	44.21	43883588	43455890
Affx-86783199	RhK5_3312_1084	2	44.22	42193547	43153764
Affx-86810858	RhK5_21848_335	2	44.25	38499401	42415158
Affx-86816882	Rh12GR_14180_87	2	44.26	45165977	47183377
Affx-86837181	RhK5_94_325	2	44.3	37855188	41539627
Affx-86783909	RhK5_4166_180	2	44.35	42414349	44058814
Affx-86793967	RhMCRND_2482_1068	2	44.42	38355014	42557143
Affx-86832710	Rh12GR_67666_1206	2	44.49	38520700	42373944
Affx-86827172	Rh12GR_4909_1043	2	44.53	43086672	44946343
Affx-86788002	RhK5_9546_196	2	44.54	43874340	43421741
Affx-86802278	RhK5_741_723	2	44.58	43885574	43457879
Affx-86802279	RhK5_741_762	2	44.59	43885613	43457918
Affx-86787887	RhK5_9378_221	2	45.19	42462532	44146598
Affx-86805686	RhK5_6962_840	2	45.2	38654104	42156511
Affx-86799012	RhMCRND_7402_1187	2	45.37	44280184	46053286
Affx-86814145	RhK5_1162_368	2	45.42	44147620	45905891
Affx-86793884	RhMCRND_2455_1288	2	45.44	45364234	47483965
Affx-86797786	RhMCRND_5410_2104	2	45.55	43086267	44945936
Affx-86798615	RhMCRND_6762_457	2	45.81	44147584	45905855
Affx-86793413	RhMCRND_2280_1913	2	45.84	43881295	43453655
Affx-86806477	RhK5_6036_505	2	45.95	45608984	47731753
Affx-86820318	Rh12GR_23026_1909	2	46.31	45689938	47829070
Affx-86822908	Rh12GR_32512_324	2	46.37	44265713	46019240
Affx-86811416	RhK5_1966_564	2	46.63	46605656	48741823
Affx-86829969	Rh12GR_58022_384	2	46.76	45364748	47484479
Affx-86815742	Rh12GR_11504_406	2	47.08	47169595	49311451
Affx-86798387	RhMCRND_6399_1189	2	47.27	47456776	49598723
Affx-86817258	Rh12GR_15125_115	2	47.28	46551047	48687223
Affx-86788762	RhMCRND_10876_377	2	47.29	47170949	49312806
Affx-86821693	Rh12GR_28299_1012	2	47.29	47013253	49149380
Affx-86807757	RhK5_4729_405	2	47.44	47216282	49358152
Affx-86807477	RhK5_5009_924	2	47.64	47805425	49947846
Affx-86796061	RhMCRND_3406_1511	2	47.7	38777924	41949830
Affx-86822265	Rh12GR_30231_1130	2	47.71	38838783	41868114
Affx-86815847	Rh12GR_11772_1246	2	47.76	45140104	47143066
Affx-86809213	RhK5_3426_885	2	47.77	42916879	43568153
Affx-86783002	RhK5_3096_1009	2	47.79	47814525	49956944
Affx-86806145	RhK5_6393_786	2	47.95	38495274	42419622
Affx-86840072	RhMCRND_1736_535	2	48.06	47299021	49440887
Affx-86793515	RhMCRND_23155_376	2	48.15	46231212	48325572
Affx-86792107	RhMCRND_18600_179	2	48.27	45981052	48208244
Affx-86806737	RhK5_5701_717	2	48.32	47756579	49898495
Affx-86814138	RhK5_116_3707	2	48.4	43088144	44947819
Affx-86794069	RhMCRND_2520_1299	2	48.42	42331512	43950199
Affx-86794559	RhMCRND_2714_274	2	48.47	38656920	42153474
Affx-86791117	RhMCRND_16032_498	2	48.53	47916735	50128978
Affx-86799951	RhMCRND_9039_710	2	48.53	43644756	45328345
Affx-86789524	RhMCRND_12327_647	2	48.75	45169283	47186669
Affx-86838345	Rh12GR_19571_788	2	48.8	44148010	45906281
Affx-86789549	RhMCRND_1238_1775	2	48.97	44267299	46020687
Affx-86817214	Rh12GR_15007_312	2	49.23	47888278	50100504
Affx-86829924	Rh12GR_57850_101	2	49.26	45980207	48207401
Affx-86810109	RhK5_2734_664	2	49.38	48402799	50614964
Affx-86797440	RhMCRND_4841_1077	2	49.43	48502465	50714610
Affx-86805005	RhK5_7921_782	2	49.45	47239199	49381066
Affx-86788332	RhMCRND_1004_1617	2	49.47	46633395	48769553
Affx-86799544	RhMCRND_8330_454	2	49.61	47713366	49855279
Affx-86796907	RhMCRND_3950_288	2	49.68	47756161	49898077
Affx-86795936	RhMCRND_3349_1088	2	49.7	47218107	49359976
Affx-86814143	RhK5_1162_523	2	49.72	44147902	45906173
Affx-86789979	RhMCRND_1330_1243	2	50.01	46402650	48509871
Affx-86789839	RhMCRND_13021_1412	2	50.17	47236324	49378191
Affx-86826688	Rh12GR_47362_1250	2	50.39	47324276	49466140
Affx-86790819	RhMCRND_15263_37	2	50.41	48092133	50304334
Affx-86809504	RhK5_3197_790	2	50.43	48371980	50584147
Affx-86782561	RhK5_2589_1083	2	50.46	44509383	46576929
Affx-86795391	RhMCRND_31034_1029	2	50.48	47621153	49763079
Affx-86841652	RhMCRND_15263_716	2	50.69	48090990	50303191
Affx-86806001	RhK5_657_2673	2	50.78	49260456	51472434
Affx-86819176	Rh12GR_20086_200	2	50.88	47886755	50029143
Affx-86830128	Rh12GR_584_1780	2	50.89	47805678	49948099
Affx-86799636	RhMCRND_8473_1079	2	50.97	47887426	50029813
Affx-86810580	RhK5_2379_932	2	51.12	49399095	51611748
Affx-86824511	Rh12GR_3833_1495	2	51.2	51074698	53290381
Affx-86785176	RhK5_5701_645	2	51.23	47756507	49898423
Affx-86792206	RhMCRND_1890_1063	2	51.3	49970259	52182869
Affx-86795681	RhMCRND_3240_1249	2	51.37	51823440	54039068
Affx-86841814	RhMCRND_3746_675	2	51.37	47537099	49679033
Affx-86839869	RhMCRND_34781_983	2	51.41	51642586	53858232
Affx-86797363	RhMCRND_4715_1017	2	51.44	48372019	50584186
Affx-86778766	RhK5_12954_743	2	51.47	48173846	50386028
Affx-86804549	RhK5_8566_769	2	51.6	49842993	52055619
Affx-86830135	Rh12GR_5851_792	2	51.66	NA	NA
Affx-86804565	RhK5_8540_787	2	51.75	51622227	53837878
Affx-86813193	RhK5_1407_2049	2	51.75	45144547	47147459
Affx-86776060	Rh88_35749_923	2	51.99	49400012	51612665
Affx-86808784	RhK5_3822_864	2	52.07	51675727	53891364
Affx-86786049	RhK5_6787_631	2	52.08	49966195	52178805
Affx-86794392	RhMCRND_26512_578	2	52.08	47909070	50121316
Affx-86780194	RhK5_16031_153	2	52.1	53781511	55997019
Affx-86842905	Rh12GR_62565_971	2	52.4	53848540	56064043
Affx-86796329	RhMCRND_3520_1071	2	52.47	48174077	50386259
Affx-86805231	RhK5_7599_624	2	52.5	48126785	50338980
Affx-86788117	RhK5_9710_263	2	52.51	53557946	55773444
Affx-86805846	RhK5_6747_940	2	52.55	51835104	54050732
Affx-86805581	RhK5_710_827	2	52.58	46406201	48513425
Affx-86841522	RhMCRND_2981_841	2	52.66	52045072	54260692
Affx-86818710	Rh12GR_1880_1047	2	52.87	51825733	54041361
Affx-86797670	RhMCRND_5220_1000	2	52.97	52267082	54482675
Affx-86806674	RhK5_5775_934	2	53.05	54215794	56431247
Affx-86778493	RhK5_12391_1347	2	53.15	54504843	56720474
Affx-86822906	Rh12GR_32509_798	2	53.37	51558547	53774200
Affx-86828183	Rh12GR_5229_460	2	53.37	55276538	57459303
Affx-86836792	Rh12GR_86393_179	2	53.39	52368907	54584492
Affx-86808611	RhK5_3983_274	2	53.4	52741220	54956785
Affx-86792144	RhMCRND_1873_2395	2	53.41	53405114	55620626
Affx-86821766	Rh12GR_28517_1345	2	53.48	52740706	54956271
Affx-86800129	RhMCRND_9375_1135	2	53.59	52740551	54956116
Affx-86787392	RhK5_8625_357	2	53.62	54527162	56742791
Affx-86793098	RhMCRND_21746_295	2	53.62	54481013	56696647
Affx-86829490	Rh12GR_56392_207	2	53.72	53400429	55615941
Affx-86813199	RhK5_1405_482	2	53.78	52315668	54531263
Affx-86777742	RhK5_11054_765	2	53.9	52404331	54619914
Affx-86782828	RhK5_2900_1016	2	53.91	53574362	55789859
Affx-86820082	Rh12GR_22419_1003	2	53.91	52351606	54567192
Affx-86782484	RhK5_2500_1141	2	54.03	49492215	51704868
Affx-86786016	RhK5_6747_263	2	54.04	51832498	54048126
Affx-86787105	RhK5_8217_183	2	54.09	54646747	56862352
Affx-86807495	RhK5_4987_936	2	54.14	49959741	52172352
Affx-86837569	RhK5_806_2650	2	54.15	49443370	51656025
Affx-86813627	RhK5_12954_812	2	54.16	48173915	50386097
Affx-86831275	Rh12GR_6205_1060	2	54.17	48092548	50304749
Affx-86786992	RhK5_806_1081	2	54.18	49440218	51652873
Affx-86784144	RhK5_443_1282	2	54.22	52978836	55194381
Affx-86805847	RhK5_6747_420	2	54.24	51832959	54048587
Affx-86780763	RhK5_17535_1055	2	54.27	52727759	54943326
Affx-86825934	Rh12GR_44065_325	2	54.34	52317281	54532876
Affx-86804905	RhK5_806_436	2	54.38	49438847	51651502
Affx-86816150	Rh12GR_1244_2145	2	54.46	49768868	51981498
Affx-86838279	RhMCRND_1382_974	2	54.54	53356094	55571611
Affx-86788771	RhMCRND_10891_1039	2	54.6	49867216	52079842
Affx-86799700	RhMCRND_8575_310	2	54.61	51972378	54188000
Affx-86786261	RhK5_7053_172	2	54.68	51069194	53284880
Affx-86826429	Rh12GR_46182_235	2	54.79	52693591	54909167
Affx-86841429	Rh12GR_74291_836	2	54.82	52268595	54484188
Affx-86838929	RhK5_4883_563	2	54.83	50709540	52925209
Affx-86807854	RhK5_4623_929	2	54.95	54120921	56336412
Affx-86810892	RhK5_2168_561	2	54.99	52652406	54867984
Affx-86825642	Rh12GR_4281_1507	2	55	52331164	54546757
Affx-86810764	RhK5_2253_751	2	55.02	49255074	51467052
Affx-86814730	RhK5_1044_2372	2	55.24	53125081	55340601
Affx-86816485	Rh12GR_13226_378	2	55.34	53557988	55773486
Affx-86780993	RhK5_18174_71	2	55.58	51826696	54042324
Affx-86783617	RhK5_3822_1085	2	55.65	51676655	53892292
Affx-86782375	RhK5_2379_1136	2	55.8	49399658	51612311
Affx-86810409	RhK5_2500_328	2	55.97	49490568	51703221
Affx-86793242	RhMCRND_2223_1384	2	56.03	53802460	56017966
Affx-86778667	RhK5_12758_418	2	56.39	54309988	56525635
Affx-86785390	RhK5_5978_115	2	56.5	54842259	57057846
Affx-86837386	RhK5_8675_1696	2	56.66	49795899	52008531
Affx-86806748	RhK5_568_2913	2	56.94	54494220	56709851
Affx-86834609	Rh12GR_7635_746	2	57.32	54149131	56364619
Affx-86779134	RhK5_1367_1195	2	57.36	55705874	57888611
Affx-86784713	RhK5_5124_1161	2	57.54	52046403	54262023
Affx-86790566	RhMCRND_14632_654	2	57.85	54639395	56855000
Affx-86784730	RhK5_5146_1015	2	57.86	55278329	57461094
Affx-86808714	RhK5_3880_4540	2	58.13	52404947	54620530
Affx-86812090	RhK5_1728_1896	2	58.14	52972638	55188183
Affx-86789151	RhMCRND_11653_254	2	58.39	50341533	52554122
Affx-86816445	Rh12GR_13137_129	2	58.46	52356500	54572086
Affx-86838862	RhMCRND_33035_949	2	58.64	54349900	56565549
Affx-86811811	RhK5_18253_193	2	59.37	53337469	55552991
Affx-86805875	RhK5_6708_931	2	59.8	51557860	53773514
Affx-86826844	Rh12GR_48012_198	2	59.81	51627520	53843167
Affx-86791433	RhMCRND_16783_273	2	59.97	53490682	55706176
Affx-86778258	RhK5_1195_1065	2	60.21	54609027	56824638
Affx-86803434	Rh12GR_96163_2726	2	60.23	55650084	57832820
Affx-86796702	RhMCRND_3678_1566	2	60.4	56671851	65461236
Affx-86822062	Rh12GR_29528_1136	2	60.54	52432169	54647764
Affx-86813816	RhK5_12426_297	2	60.82	56643281	65432670
Affx-86819639	Rh12GR_21302_1395	2	61.17	54349922	56565571
Affx-86830945	Rh12GR_61021_421	2	61.34	54965396	57180971
Affx-86820399	Rh12GR_2333_56	2	61.57	55905987	64695221
Affx-86780387	RhK5_16522_1058	2	61.58	54687858	56903461
Affx-86818228	Rh12GR_17570_164	2	61.73	54617732	56833339
Affx-86838049	Rh12GR_21750_3547	2	61.74	56133429	64922703
Affx-86827436	Rh12GR_49950_530	2	61.96	53607893	55823395
Affx-86802564	Rh12GR_6518_9755	2	62.25	57141442	65930670
Affx-86802557	Rh12GR_6518_7276	2	62.26	57149887	65939115
Affx-86789211	RhMCRND_11766_238	2	62.27	57038975	65828219
Affx-86802692	Rh12GR_56_4520	2	62.46	57092601	65881839
Affx-86817700	Rh12GR_1627_1373	2	62.77	55186231	57369004
Affx-86790790	RhMCRND_15200_474	2	62.88	55312017	57494779
Affx-86787547	RhK5_8855_173	2	62.98	56513159	65302428
Affx-86791108	RhMCRND_16003_219	2	63	58463473	67480501
Affx-86802545	Rh12GR_6518_3342	2	63.03	57155561	65944789
Affx-86802694	Rh12GR_56_5235	2	63.34	57091277	65880515
Affx-86799374	RhMCRND_804_3029	2	63.35	55890918	64680155
Affx-86800157	RhMCRND_9427_218	2	63.53	55901174	64690408
Affx-86841765	RhMCRND_5762_608	2	63.53	57042374	65831618
Affx-86790941	RhMCRND_1557_1178	2	63.61	58914171	69466358
Affx-86839143	Rh12GR_94222_267	2	63.65	57836453	68107461
Affx-86795347	RhMCRND_3082_864	2	63.68	57921658	68022266
Affx-86825930	Rh12GR_4404_134	2	63.68	57008501	65797751
Affx-86802553	Rh12GR_6518_6235	2	63.7	57151017	65940245
Affx-86824987	Rh12GR_40176_177	2	63.95	58523171	67420805
Affx-86817271	Rh12GR_15168_1404	2	64.06	58465815	67478159
Affx-86802541	Rh12GR_6518_2763	2	64.23	57157690	65946918
Affx-86802810	Rh12GR_53166_3235	2	64.33	57310937	68632953
Affx-86802809	Rh12GR_53166_3009	2	64.36	57311163	68632727
Affx-86823159	Rh12GR_33392_224	2	64.36	58874828	69427017
Affx-86789995	RhMCRND_13352_202	2	64.58	58464812	67479182
Affx-86815439	Rh12GR_10705_571	2	64.63	56956617	65745884
Affx-86795586	RhMCRND_3195_167	2	64.84	58473564	67470410
Affx-86777479	RhK5_10639_184	2	64.92	56644671	65434060
Affx-86840786	Rh12GR_3471_993	2	65.11	58927117	69479302
Affx-86786523	RhK5_7416_1402	2	65.14	57895807	68048129
Affx-86820920	Rh12GR_2538_184	2	65.15	58317971	67625981
Affx-86843866	RhMCRND_3082_923	2	65.21	57921599	68022325
Affx-86797519	RhMCRND_4969_1038	2	65.22	60240800	70792927
Affx-86799462	RhMCRND_8180_1100	2	65.31	57311290	68632600
Affx-86802803	Rh12GR_53166_1959	2	65.41	57312213	68631677
Affx-86805168	RhK5_769_800	2	65.42	57017393	65806642
Affx-86803701	RhK5_9959_1955	2	65.44	57266689	68677204
Affx-86777005	Rh88_47733_901	2	65.49	57432818	68511088
Affx-86813683	RhK5_128_192	2	65.67	57197570	68714115
Affx-86802563	Rh12GR_6518_8654	2	65.7	57147709	65936937
Affx-86799833	RhMCRND_8837_583	2	65.71	60859038	71410867
Affx-86787225	RhK5_8382_230	2	65.73	57375540	68568344
Affx-86805908	RhK5_666_914	2	65.79	60573569	71125688
Affx-86819799	Rh12GR_21750_1573	2	65.79	56131459	64920733
Affx-86801242	RhK5_108_4462	2	65.87	60389813	70941923
Affx-86838499	Rh12GR_93611_443	2	66.05	58615701	67328290
Affx-86837501	RhK5_829_2570	2	66.21	61274451	71826223
Affx-86799210	RhMCRND_7740_151	2	66.32	65984755	78943795
Affx-86792800	RhMCRND_2079_1671	2	66.34	59119181	69671332
Affx-86830943	Rh12GR_6101_1036	2	66.43	59383055	69935203
Affx-86786755	RhK5_7726_234	2	66.48	61243138	71794915
Affx-86784109	RhK5_439_1084	2	66.54	58148431	67795511
Affx-86802688	Rh12GR_56_379	2	66.55	57099795	65889033
Affx-86842654	RhK5_5966_599	2	66.58	59799566	70351689
Affx-86808104	RhK5_439_1585	2	66.66	58197856	67746087
Affx-86787212	RhK5_8367_382	2	66.72	61260134	71811908
Affx-86792848	RhMCRND_20950_297	2	66.75	58466289	67477685
Affx-86787519	RhK5_880_1657	2	66.79	58286183	67657782
Affx-86829747	Rh12GR_5724_1079	2	66.87	59851818	70403947
Affx-86782446	RhK5_2463_1010	2	66.94	59379686	69931834
Affx-86829799	Rh12GR_5742_1709	2	67.01	59962004	70514096
Affx-86786623	RhK5_7550_463	2	67.02	60373083	70925194
Affx-86795117	RhMCRND_29777_431	2	67.13	60355981	70908093
Affx-86837885	RhMCRND_9484_902	2	67.26	57934407	68009517
Affx-86792044	RhMCRND_183_2225	2	67.27	59283286	69835432
Affx-86793371	RhMCRND_2265_1278	2	67.27	57953175	67990753
Affx-86840717	RhMCRND_1658_939	2	67.36	60341623	70893733
Affx-86811164	RhK5_2057_1837	2	67.48	57247607	68696296
Affx-86841976	RhMCRND_1113_419	2	67.52	60322845	70874954
Affx-86788902	RhMCRND_1113_1099	2	67.53	60322166	70874275
Affx-86802811	Rh12GR_53166_3393	2	67.53	57310779	68633111
Affx-86805913	RhK5_666_2672	2	67.77	60570202	71122321
Affx-86789218	RhMCRND_11784_122	2	67.78	61152443	71704231
Affx-86785178	RhK5_5704_185	2	67.9	59310424	69862576
Affx-86795182	RhMCRND_30057_249	2	68.03	NA	NA
Affx-86784208	RhK5_4518_1034	2	68.26	59333298	69885447
Affx-86842183	RhK5_5696_398	2	68.89	59382045	69934193
Affx-86837852	RhMCRND_9557_933	2	68.9	61697078	74655701
Affx-86843210	Rh12GR_7515_540	2	69.34	59163134	69715283
Affx-86788518	RhMCRND_10395_399	2	69.38	61780328	74738948
Affx-86778704	RhK5_12833_838	2	69.44	58998535	69550708
Affx-86791350	RhMCRND_1658_1233	2	69.45	60342259	70894369
Affx-86819669	Rh12GR_21392_907	2	69.45	NA	NA
Affx-86812760	RhK5_1519_696	2	69.48	59116022	69668173
Affx-86786663	RhK5_7608_1005	2	69.75	59281699	69833845
Affx-86837235	RhK5_921_398	2	69.97	60346547	70898657
Affx-86785378	RhK5_5966_357	2	70.06	59798531	70350654
Affx-86810465	RhK5_2463_1772	2	70.09	59377835	69929983
Affx-86809379	RhK5_327_3193	2	70.29	62787969	75746632
Affx-86813536	RhK5_13167_337	2	70.34	61872354	74830955
Affx-86801302	RhK5_702_4690	2	70.59	63373080	76331836
Affx-86802295	RhK5_695_644	2	70.71	64113497	77072370
Affx-86801290	RhK5_702_2086	2	70.76	63369387	76328145
Affx-86802290	RhK5_695_2143	2	70.77	64115332	77074205
Affx-86799819	RhMCRND_8811_591	2	70.8	64462666	77421476
Affx-86801297	RhK5_702_3844	2	70.98	63371447	76330203
Affx-86801298	RhK5_702_3927	2	70.99	63371530	76330286
Affx-86827703	Rh12GR_50743_393	2	71	61871272	74829874
Affx-86775232	Rh88_11117_684	2	71.03	64806229	77765164
Affx-86782388	RhK5_2396_1000	2	71.11	62137130	75095739
Affx-86809384	RhK5_327_1040	2	71.15	62792619	75751281
Affx-86794932	RhMCRND_2883_1419	2	71.31	64895280	77854205
Affx-86797686	RhMCRND_5249_1152	2	71.34	61750382	74709005
Affx-86801067	RhK5_26_725	2	71.45	65633927	78593006
Affx-86801045	RhK5_26_1530	2	71.58	65635735	78594829
Affx-86833989	Rh12GR_73410_1594	2	71.59	62283105	75241543
Affx-86794716	RhMCRND_27878_183	2	71.64	61815079	74773694
Affx-86801057	RhK5_26_2986	2	71.68	65640175	78599267
Affx-86801055	RhK5_26_2839	2	71.69	65639880	78598972
Affx-86791259	RhMCRND_1636_1341	2	71.81	63204870	76163642
Affx-86841975	RhMCRND_6146_1533	2	71.81	65803042	78762108
Affx-86837209	RhK5_9322_473	2	71.91	65815202	78774266
Affx-86801293	RhK5_702_2416	2	71.92	63369717	76328475
Affx-86797533	RhMCRND_4985_1155	2	71.93	61812755	74771370
Affx-86805365	RhK5_7402_324	2	71.97	63511821	76470574
Affx-86839466	RhK5_1300_1886	2	71.98	61773610	74732230
Affx-86786599	RhK5_7511_291	2	72.06	62690537	75649091
Affx-86806258	RhK5_6267_903	2	72.09	62229176	75187633
Affx-86808203	RhK5_4315_827	2	72.09	62871225	75829875
Affx-86798538	RhMCRND_6644_1193	2	72.21	64834021	77792959
Affx-86790147	RhMCRND_13698_259	2	72.23	62760308	75718977
Affx-86775502	Rh88_1620_238	2	72.26	63358764	76317522
Affx-86807921	RhK5_455_710	2	72.27	64708367	77667311
Affx-86837677	RhMCRND_9951_753	2	72.27	65876834	78835885
Affx-86807934	RhK5_455_1589	2	72.37	64706057	77665001
Affx-86800218	RhMCRND_9545_796	2	72.48	63506192	76464945
Affx-86782389	RhK5_2398_1239	2	72.52	62039057	74997679
Affx-86785289	RhK5_5845_465	2	72.6	63505591	76464344
Affx-86811215	RhK5_20383_270	2	72.61	61863933	74822535
Affx-86832065	Rh12GR_64710_443	2	72.68	63282544	76241300
Affx-86801064	RhK5_26_5464	2	72.7	65648743	78607836
Affx-86780709	RhK5_1739_1100	2	72.81	61777929	74736549
Affx-86797493	RhMCRND_4931_1427	2	72.84	62115742	75074354
Affx-86784888	RhK5_5338_143	2	72.86	62115536	75074149
Affx-86837220	RhK5_9284_1274	2	72.91	65796816	78755882
Affx-86829439	Rh12GR_56252_505	2	73.16	64906578	77865504
Affx-86841392	RhK5_5338_771	2	73.16	62117413	75076025
Affx-86814780	RhK5_10365_95	2	73.17	62342970	75301398
Affx-86842122	Rh12GR_8227_968	2	73.19	64463535	77422345
Affx-86842087	RhK5_3077_900	2	73.33	62123188	75081798
Affx-86831588	Rh12GR_63060_1187	2	73.36	65993548	78952588
Affx-86782344	RhK5_2345_1259	2	73.39	66255482	79214507
Affx-86812695	RhK5_1536_883	2	73.42	66295679	79254702
Affx-86784187	RhK5_4490_552	2	73.46	66131030	79090057
Affx-86781803	RhK5_2059_1151	2	73.55	62368326	75326754
Affx-86784900	RhK5_5350_1293	2	73.63	62696599	75655153
Affx-86811692	RhK5_1862_4455	2	73.64	65958679	78917720
Affx-86789319	RhMCRND_11978_701	2	73.71	63258131	76216891
Affx-86808229	RhK5_429_2149	2	73.71	62447608	75406032
Affx-86777413	RhK5_10534_1052	2	73.73	66176768	79135792
Affx-86786272	RhK5_7069_1046	2	73.74	64893296	77852221
Affx-86780167	RhK5_15963_507	2	73.76	62283206	75241644
Affx-86839154	Rh12GR_15602_998	2	73.81	63281276	76240032
Affx-86783345	RhK5_3488_1166	2	73.82	66239762	79198788
Affx-86833878	Rh12GR_7294_340	2	73.86	72305907	85738820
Affx-86834843	Rh12GR_7738_673	2	73.95	65338016	78296978
Affx-86819980	Rh12GR_22165_1154	2	74.01	66181915	79140939
Affx-86809687	RhK5_3077_972	2	74.02	62123011	75081621
Affx-86801395	RhK5_536_2800	2	74.03	66539674	79498645
Affx-86806326	RhK5_620_1575	2	74.09	68340108	81299035
Affx-86801291	RhK5_702_2215	2	74.16	63369516	76328274
Affx-86811928	RhK5_17813_649	2	74.24	65994092	78953132
Affx-86801301	RhK5_702_4286	2	74.27	63372676	76331432
Affx-86831317	Rh12GR_62177_123	2	74.4	62412950	75371381
Affx-86801061	RhK5_26_4786	2	74.41	65645962	78605055
Affx-86814419	RhK5_1101_1701	2	74.42	68745061	81703997
Affx-86802289	RhK5_695_2075	2	74.45	64115185	77074058
Affx-86791994	RhMCRND_18274_1155	2	74.56	63678349	76637063
Affx-86828584	Rh12GR_53608_300	2	74.57	66503415	79462407
Affx-86784916	RhK5_536_1159	2	74.62	66536199	79495170
Affx-86811988	RhK5_17618_993	2	74.63	66472346	79431345
Affx-86834648	Rh12GR_76523_1195	2	74.67	66028017	78987053
Affx-86786167	RhK5_6933_550	2	74.7	68958154	81922352
Affx-86831519	Rh12GR_62813_1841	2	74.71	65797921	78756987
Affx-86791995	RhMCRND_1827_1330	2	74.72	66028066	78987102
Affx-86782434	RhK5_2446_1108	2	74.73	66427400	79386400
Affx-86777590	RhK5_10792_10252	2	74.86	66885793	79844749
Affx-86814645	RhK5_10587_303	2	74.88	66712068	79671045
Affx-86801046	RhK5_26_1672	2	74.94	65635877	78594971
Affx-86792069	RhMCRND_1847_1158	2	74.95	66723398	79682374
Affx-86842230	RhMCRND_1_3186	2	74.97	66883414	79842370
Affx-86833873	Rh12GR_728_1536	2	75.05	68171325	81130282
Affx-86805285	RhK5_7511_812	2	75.06	62691787	75650341
Affx-86828316	Rh12GR_52722_1340	2	75.09	66504585	79463577
Affx-86843985	RhMCRND_1_3644	2	75.1	66883960	79842916
Affx-86814502	RhK5_10842_980	2	75.11	66552319	79511290
Affx-86797079	RhMCRND_424_1142	2	75.15	67730275	80689155
Affx-86813003	RhK5_145_1950	2	75.2	67535831	80494729
Affx-86817054	Rh12GR_14621_360	2	75.2	67511431	80470328
Affx-86804049	RhK5_938_950	2	75.28	66715912	79674889
Affx-86807889	RhK5_4588_729	2	75.41	65971187	78930228
Affx-86832194	Rh12GR_65382_391	2	75.48	65870762	78829813
Affx-86796727	RhMCRND_3696_1827	2	75.52	67763208	80722091
Affx-86810741	RhK5_2264_710	2	75.53	67947600	80906639
Affx-86802883	Rh12GR_62457_2294	2	75.65	67924863	80883903
Affx-86777722	RhK5_1101_1051	2	75.7	68743575	81702511
Affx-86803848	RhK5_970_839	2	75.76	68141992	81101040
Affx-86789909	RhMCRND_13161_806	2	75.87	66242754	79201779
Affx-86810901	RhK5_2161_952	2	75.88	67563525	80522425
Affx-86813038	RhK5_1443_907	2	75.91	66321026	79280050
Affx-86803574	Rh12GR_23266_2307	2	75.96	70161771	83128910
Affx-86803575	Rh12GR_23266_2594	2	75.96	70162056	83129195
Affx-86830273	Rh12GR_5892_336	2	76.08	66131501	79090528
Affx-86787284	RhK5_8462_330	2	76.37	67900468	80859512
Affx-86783905	RhK5_4162_555	2	76.43	68711224	81670167
Affx-86796630	RhMCRND_36461_150	2	76.59	70857069	83824131
Affx-86812489	RhK5_1594_672	2	76.61	66430795	79389795
Affx-86804051	RhK5_938_2434	2	76.74	66717396	79676373
Affx-86812491	RhK5_1594_2104	2	76.75	66432777	79391777
Affx-86801399	RhK5_536_4690	2	76.76	66543464	79502435
Affx-86807077	RhK5_535_443	2	76.77	66978164	79937116
Affx-86806539	RhK5_5956_884	2	76.8	70909055	83876105
Affx-86811396	RhK5_1972_596	2	76.8	68757375	81716307
Affx-86779194	RhK5_1379_1076	2	77.02	69132803	82096990
Affx-86801394	RhK5_536_2512	2	77.04	66539263	79498234
Affx-86783496	RhK5_3682_1322	2	77.05	70850614	83817679
Affx-86786804	RhK5_7798_474	2	77.06	66666110	79625087
Affx-86803576	Rh12GR_23266_2772	2	77.06	70162343	83129482
Affx-86792031	RhMCRND_18366_222	2	77.14	70939851	83906902
Affx-86829645	Rh12GR_56895_1035	2	77.23	66587769	79546749
Affx-86816545	Rh12GR_1336_1020	2	77.42	70995977	83963054
Affx-86841770	Rh12GR_8698_826	2	77.46	69147354	82111539
Affx-86783307	RhK5_3442_1420	2	77.52	69000239	81964437
Affx-86785583	RhK5_620_1131	2	77.52	68341018	81299945
Affx-86801404	RhK5_536_6256	2	77.53	40733092	30290788
Affx-86778934	RhK5_1325_1638	2	77.54	70918041	83885091
Affx-86780074	RhK5_15747_1141	2	77.7	68969791	81933989
Affx-86792843	RhMCRND_20923_114	2	77.75	66677645	79636622
Affx-86786783	RhK5_7769_285	2	77.77	69857564	82821668
Affx-86839502	Rh12GR_21588_926	2	77.78	69774733	82738858
Affx-86782451	RhK5_2468_1075	2	77.8	68717237	81676180
Affx-86800460	RhK5_10792_10879	2	77.84	66885166	79844122
Affx-86802484	Rh12GR_473_9618	2	77.85	66891653	79850610
Affx-86830142	Rh12GR_5853_1008	2	77.86	68675982	81634926
Affx-86803573	Rh12GR_23266_1925	2	77.87	70161393	83128532
Affx-86805095	RhK5_7798_581	2	78.08	66666003	79624980
Affx-86800498	RhK5_10792_9625	2	78.09	66886420	79845376
Affx-86840276	Rh12GR_99275_454	2	78.1	70939674	83906725
Affx-86784907	RhK5_535_1043	2	78.16	66977096	79936048
Affx-86836451	Rh12GR_8490_1057	2	78.27	71136978	84104052
Affx-86775216	Rh88_10526_151	2	78.3	67841503	80800552
Affx-86814646	RhK5_1058_623	2	78.42	69762141	82726268
Affx-86783965	RhK5_4230_1225	2	78.43	69155991	82120175
Affx-86808034	RhK5_4457_785	2	78.43	71074918	84041997
Affx-86810784	RhK5_2231_869	2	78.5	71133999	84101073
Affx-86812991	RhK5_145_4091	2	78.77	67538131	80497029
Affx-86841513	Rh12GR_14414_776	2	78.83	67737991	80696869
Affx-86806158	RhK5_6378_753	2	79.1	70122488	83089632
Affx-86814617	RhK5_106_2849	2	79.11	70160758	83127897
Affx-86787736	RhK5_9147_303	2	79.12	69768566	82732693
Affx-86811845	RhK5_1815_1853	2	79.13	70095954	83060027
Affx-86813223	RhK5_13988_757	2	79.13	70125160	83092304
Affx-86819335	Rh12GR_20477_128	2	79.44	71223990	84656815
Affx-86808534	RhK5_404_481	2	79.45	67727953	80686833
Affx-86825649	Rh12GR_42849_146	2	79.52	68065463	81024497
Affx-86801781	RhK5_197_3214	2	79.55	71346014	84778826
Affx-86801790	RhK5_197_7014	2	79.55	71339398	84772210
Affx-86785369	RhK5_5956_353	2	79.92	70907662	83874712
Affx-86816124	Rh12GR_12392_212	2	79.94	71702642	85135470
Affx-86806076	RhK5_6487_947	2	80.07	71627484	85060286
Affx-86780506	RhK5_16857_109	2	80.1	71842808	85275603
Affx-86831751	Rh12GR_63616_1014	2	80.1	72226033	85658949
Affx-86810349	RhK5_2548_947	2	80.21	68239074	81198019
Affx-86784119	RhK5_440_334	2	80.22	68094212	81053250
Affx-86780932	RhK5_18030_2467	2	80.24	72250434	85683344
Affx-86813780	RhK5_1252_2063	2	80.28	72600040	86032962
Affx-86781633	RhK5_20064_860	2	80.29	72418641	85851561
Affx-86794326	RhMCRND_2622_1390	2	80.52	71829864	85262659
Affx-86789170	RhMCRND_1167_1009	2	80.59	68720982	81679923
Affx-86791467	RhMCRND_1686_1229	2	80.68	70996442	83963519
Affx-86789762	RhMCRND_1284_1153	2	80.95	68953141	81917339
Affx-86805370	RhK5_7396_363	2	81.03	72317527	85750440
Affx-86814737	RhK5_10433_462	2	81.09	72424969	85857889
Affx-86814648	RhK5_1058_2492	2	81.14	69766678	82730805
Affx-86799536	RhMCRND_8314_414	2	81.2	69181323	82145513
Affx-86797485	RhMCRND_4919_1052	2	81.25	70401787	83368871
Affx-86792658	RhMCRND_20320_126	2	81.27	71261653	84694472
Affx-86833332	Rh12GR_7057_529	2	81.33	72416579	85849499
Affx-86802656	Rh12GR_49777_1590	2	81.34	71340018	84772830
Affx-86802663	Rh12GR_49777_4646	2	81.34	71345765	84778577
Affx-86808798	RhK5_3803_931	2	81.39	71632334	85065136
Affx-86811256	RhK5_2025_510	2	81.4	71072806	84039885
Affx-86843366	RhMCRND_5437_784	2	81.42	72293305	85726216
Affx-86818407	Rh12GR_18050_481	2	81.53	72611970	86044891
Affx-86783876	RhK5_4133_708	2	81.62	68675658	81634602
Affx-86794628	RhMCRND_2744_1001	2	81.88	73007389	86440338
Affx-86781123	RhK5_18540_408	2	81.89	73113530	86546474
Affx-86791963	RhMCRND_18177_438	2	81.93	73555195	86988400
Affx-86806828	RhK5_5616_857	2	81.94	73547488	86980694
Affx-86798981	RhMCRND_7346_1379	2	81.98	73778461	87211656
Affx-86834669	Rh12GR_76593_530	2	82.02	NA	NA
Affx-86808238	RhK5_428_3745	2	82.23	72643516	86076460
Affx-86806057	RhK5_6507_503	2	82.37	74583516	88016644
Affx-86808712	RhK5_3882_629	2	82.76	74655130	88088254
Affx-86812567	RhK5_15747_958	2	82.87	68970198	81934396
Affx-86840751	RhMCRND_17270_362	2	83.08	70473540	83440620
Affx-86786705	RhK5_7666_425	2	83.14	72919326	86352275
Affx-86783151	RhK5_3257_153	2	83.16	72814453	86247402
Affx-86808089	RhK5_4405_820	2	83.27	73118365	86551309
Affx-86795725	RhMCRND_32599_63	2	83.51	70194996	83162125
Affx-86775952	Rh88_33843_684	2	83.59	70483737	83450819
Affx-86788063	RhK5_9634_414	2	83.79	74104871	87538040
Affx-86796351	RhMCRND_3530_1576	2	84.05	74230658	87663817
Affx-86789733	RhMCRND_12779_1108	2	84.14	70690023	83657078
Affx-86813568	RhK5_1308_525	2	84.39	74226334	87659493
Affx-86777336	RhK5_10432_1343	2	84.5	74567820	88000949
Affx-86783462	RhK5_3636_1226	2	84.5	74779164	88212283
Affx-86781938	RhK5_21007_1116	2	84.52	74556416	87989544
Affx-86814945	RhK5_10076_916	2	84.52	73007299	86440248
Affx-86812864	RhK5_14896_700	2	84.54	74852919	88286045
Affx-86825769	Rh12GR_43323_759	2	84.57	72742706	86175651
Affx-86839438	RhK5_4228_1396	2	84.65	75086893	88519997
Affx-86777311	RhK5_10401_435	2	84.97	72825801	86258749
Affx-86797191	RhMCRND_4435_423	2	85.21	74604249	88037374
Affx-86841959	RhK5_5994_514	2	85.3	74372407	87805561
Affx-86794727	RhMCRND_2792_2342	2	85.36	74606373	88039498
Affx-86787040	RhK5_812_1460	2	85.42	73350537	86783467
Affx-86804996	RhK5_793_319	2	85.5	73408751	86841675
Affx-86806752	RhK5_567_930	2	85.83	71242270	84675092
Affx-86810840	RhK5_21956_779	2	85.84	73417033	86849956
Affx-86795058	RhMCRND_2946_1257	2	85.86	72889765	86322716
Affx-86784742	RhK5_5159_248	2	85.87	72911682	86344632
Affx-86797345	RhMCRND_4686_348	2	85.91	72919733	86352682
Affx-86829329	Rh12GR_55904_253	2	85.99	74917294	88350415
Affx-86776817	Rh88_9544_1732	2	86.34	74539666	87972795
Affx-86816079	Rh12GR_12296_486	2	86.35	74476429	87909575
Affx-86784490	RhK5_4851_1000	2	86.36	74280965	87714122
Affx-86843723	RhK5_5704_787	2	86.37	59312318	69864468
Affx-86808288	RhK5_4228_942	2	86.38	75088368	88521472
Affx-86809422	RhK5_3249_437	2	86.39	74791258	88224380
Affx-86841673	RhMCRND_7951_868	2	86.4	73724079	87157275
Affx-86793133	RhMCRND_21842_225	2	86.41	73022538	86455485
Affx-86833931	Rh12GR_73198_265	2	86.42	73234639	86667575
Affx-86799520	RhMCRND_8289_452	2	86.43	73462252	86895457
Affx-86778031	RhK5_11545_155	2	86.44	74526493	87959637
Affx-86791913	RhMCRND_18050_392	2	86.45	73765636	87198833
Affx-86799706	RhMCRND_8584_365	3	0	8430467	38844412
Affx-86843718	Rh12GR_27792_747	3	1.19	8652473	39057250
Affx-86792086	RhMCRND_18527_1066	3	2.04	7733516	38147547
Affx-86783987	RhK5_4254_1025	3	5.41	5535026	46431123
Affx-86816961	Rh12GR_14388_564	3	6.17	5426308	46322413
Affx-86834980	Rh12GR_77981_366	3	6.23	2683132	43574801
Affx-86794256	RhMCRND_25948_145	3	7.01	600338	48697335
Affx-86819874	Rh12GR_21916_90	3	9.15	536339	48763905
Affx-86783873	RhK5_4130_523	3	9.52	6880321	37321913
Affx-86821144	Rh12GR_2624_1412	3	9.59	8020563	38434556
Affx-86792713	RhMCRND_20513_1468	3	9.82	5665866	46561976
Affx-86840144	Rh12GR_18669_984	3	9.92	708155	48617303
Affx-86817412	Rh12GR_15542_115	3	9.94	73509	49194288
Affx-86811029	RhK5_211_2545	3	9.95	1437440	47898941
Affx-86815987	Rh12GR_12098_1092	3	9.99	371155	48924299
Affx-86787368	RhK5_8592_261	3	10.31	3429190	44320841
Affx-86798850	RhMCRND_712_1099	3	10.32	7524429	37938458
Affx-86784621	RhK5_5014_312	3	10.33	5192937	46089056
Affx-86793556	RhMCRND_2328_1254	3	10.33	2562816	43454493
Affx-86814839	RhK5_1023_664	3	10.56	15309670	34587054
Affx-86813077	RhK5_1433_1906	3	10.77	5905360	46799769
Affx-86812667	RhK5_1545_926	3	10.82	2285522	43177242
Affx-86792724	RhMCRND_2054_1001	3	11.11	7319645	37761226
Affx-86815933	Rh12GR_11976_585	3	11.13	12470676	36898254
Affx-86791450	RhMCRND_16822_135	3	11.46	9808509	40213175
Affx-86783483	RhK5_3666_1018	3	11.77	4001628	44893261
Affx-86778623	RhK5_12663_103	3	11.86	14280578	33580896
Affx-86783019	RhK5_3115_1319	3	11.87	12134005	36553793
Affx-86805451	RhK5_729_831	3	12.41	18737879	29590972
Affx-86785554	RhK5_6182_251	3	12.58	11962202	36382005
Affx-86840112	RhMCRND_1652_804	3	12.59	13095781	32389420
Affx-86825751	Rh12GR_43257_227	3	12.6	18719122	29615341
Affx-86782963	RhK5_3051_1505	3	12.63	19269531	29100939
Affx-86833130	Rh12GR_69665_160	3	12.96	13801542	33101914
Affx-86810484	RhK5_244_1246	3	13.12	19888080	28467467
Affx-86792642	RhMCRND_2023_2169	3	13.35	17152784	31246642
Affx-86825182	Rh12GR_40913_1111	3	13.36	15445056	34722386
Affx-86792502	RhMCRND_19791_391	3	13.41	15710851	34988159
Affx-86822201	Rh12GR_30020_1318	3	13.87	13089971	32383618
Affx-86834874	Rh12GR_7753_898	3	13.92	17618539	30713701
Affx-86790910	RhMCRND_154_1004	3	13.93	18127848	30204434
Affx-86783911	RhK5_4169_239	3	13.94	14141484	33441812
Affx-86793261	RhMCRND_22303_773	3	14.1	15518557	34795879
Affx-86804009	RhK5_9436_792	3	14.37	12515143	36853804
Affx-86799789	RhMCRND_8744_186	3	14.65	12456653	36912275
Affx-86823875	Rh12GR_3587_1913	3	14.7	19969966	28342886
Affx-86802152	RhK5_165_541	3	15.35	15326332	34603715
Affx-86804758	RhK5_8234_557	3	15.36	15098683	34376077
Affx-86791188	RhMCRND_16202_316	3	15.38	17509081	30890386
Affx-86821939	Rh12GR_29132_213	3	15.51	71897	49195896
Affx-86816543	Rh12GR_13367_1045	3	15.54	15050887	34328288
Affx-86792818	RhMCRND_2084_988	3	15.55	16719644	31679741
Affx-86789882	RhMCRND_130_1393	3	16.03	16850336	31549052
Affx-86805786	RhK5_6835_619	3	16.18	14592665	33870113
Affx-86813065	RhK5_1436_314	3	16.41	16765396	31633979
Affx-86808957	RhK5_3649_982	3	16.86	10170898	40575506
Affx-86787832	RhK5_9301_619	3	17.01	20160999	28158084
Affx-86803342	Rh12GR_4294_3695	3	17.01	19521572	28840765
Affx-86804623	RhK5_84_4435	3	17.09	16853898	31545490
Affx-86840240	RhMCRND_10977_567	3	17.21	18734478	29594326
Affx-86824527	Rh12GR_38414_133	3	17.32	9999387	40404024
Affx-86819659	Rh12GR_21358_312	3	17.42	13270822	32564435
Affx-86823226	Rh12GR_3363_1266	3	17.56	13760150	33053702
Affx-86813061	RhK5_1436_866	3	17.58	16765948	31633427
Affx-86826954	Rh12GR_48401_178	3	17.74	19724790	28641963
Affx-86833687	Rh12GR_7211_786	3	17.75	19881200	28474390
Affx-86782627	RhK5_2662_1300	3	17.85	17522145	30877324
Affx-86783446	RhK5_3617_1023	3	18.05	7555908	37969937
Affx-86813825	RhK5_12417_519	3	18.23	17618599	30713614
Affx-86783103	RhK5_3206_1067	3	18.31	18115622	30216658
Affx-86781399	RhK5_19387_725	3	18.32	17482277	30917198
Affx-86805415	RhK5_7349_832	3	18.35	20563847	27585295
Affx-86795862	RhMCRND_3319_1493	3	18.74	18978510	29386886
Affx-86806965	RhK5_5473_763	3	18.87	18404853	29935296
Affx-86803340	Rh12GR_4294_3510	3	18.99	19521182	28841155
Affx-86838453	RhMCRND_275_2615	3	19.01	19467306	28895007
Affx-86825673	Rh12GR_4294_1031	3	19.16	19513090	28849247
Affx-86811279	RhK5_2016_863	3	19.31	18491649	29848495
Affx-86797359	RhMCRND_4708_1075	3	19.34	13089372	32383019
Affx-86804312	RhK5_896_270	3	19.66	20483090	27700013
Affx-86828015	Rh12GR_51785_1418	3	20.06	20597790	27551823
Affx-86810482	RhK5_244_3340	3	21.84	19885165	28470386
Affx-86826501	Rh12GR_46468_357	3	22	23670906	24389733
Affx-86799042	RhMCRND_7447_633	3	22.12	21853827	26253096
Affx-86814064	RhK5_1181_676	3	22.55	21354235	26875149
Affx-86780289	RhK5_1626_1514	3	22.58	22022743	26087741
Affx-86820016	Rh12GR_2224_2363	3	22.59	22403407	25675174
Affx-86839727	RhK5_3873_810	3	22.86	24330680	23656154
Affx-86798797	RhMCRND_7039_1389	3	22.92	23301225	24787834
Affx-86808719	RhK5_3873_882	3	22.92	24330516	23656321
Affx-86784356	RhK5_468_1141	3	23.19	21982975	26121169
Affx-86825184	Rh12GR_40920_293	3	23.35	22703754	25363119
Affx-86777175	RhK5_10177_590	3	23.36	21373638	26858402
Affx-86802817	Rh12GR_21893_1627	3	24.07	23690053	24370251
Affx-86777212	RhK5_10237_399	3	24.08	23590927	24464112
Affx-86801816	RhK5_146_3216	3	24.11	23048880	25027887
Affx-86791044	RhMCRND_15835_1176	3	24.4	23586359	24468708
Affx-86781147	RhK5_18608_170	3	24.44	21669867	26478336
Affx-86803513	Rh12GR_367_6432	3	25.24	25600818	22093838
Affx-86799861	RhMCRND_8887_146	3	25.34	24780650	23145912
Affx-86789631	RhMCRND_12550_249	3	25.47	25273382	22479784
Affx-86843476	Rh12GR_5958_1320	3	25.6	21846210	26259513
Affx-86818991	Rh12GR_19537_1012	3	25.61	25429608	22316642
Affx-86806450	RhK5_6074_482	3	25.62	22241084	25884296
Affx-86830984	Rh12GR_6113_1130	3	25.64	24461823	23525013
Affx-86790201	RhMCRND_1381_1475	3	25.81	25937326	21770993
Affx-86779512	RhK5_1444_1022	3	25.86	25252822	22500355
Affx-86782978	RhK5_306_2936	3	26.09	27113129	20561674
Affx-86836381	Rh12GR_8454_1098	3	26.22	23031224	25045062
Affx-86814964	RhK5_1005_2503	3	26.25	24598322	23345743
Affx-86798318	RhMCRND_62_1757	3	26.27	25599621	22095035
Affx-86798295	RhMCRND_6264_1474	3	26.57	23612049	24443024
Affx-86792716	RhMCRND_20524_1062	3	26.8	27729817	19994067
Affx-86813034	RhK5_1444_902	3	27.13	25252702	22500475
Affx-86785432	RhK5_6029_1045	3	27.83	25343344	22402968
Affx-86791714	RhMCRND_17496_302	3	27.85	27811482	19904067
Affx-86788154	RhK5_9772_1359	3	28.02	25494847	22250438
Affx-86828545	Rh12GR_5348_1193	3	28.17	26635496	21115657
Affx-86800941	RhK5_27_5664	3	28.46	25588488	22106141
Affx-86803509	Rh12GR_367_3728	3	28.53	25596190	22098462
Affx-86794594	RhMCRND_27302_470	3	28.64	27079052	20596968
Affx-86817997	Rh12GR_1702_1920	3	28.7	26902849	20776106
Affx-86790665	RhMCRND_14865_289	3	28.74	27362865	20313004
Affx-86796937	RhMCRND_3997_1032	3	28.87	26397486	21343202
Affx-86798466	RhMCRND_6539_975	3	29.24	26689125	20995477
Affx-86827746	Rh12GR_50880_625	3	29.26	27562278	20136603
Affx-86798315	RhMCRND_6293_265	3	29.55	28103619	19574360
Affx-86784345	RhK5_4676_461	3	29.74	28103882	19574097
Affx-86820585	Rh12GR_2408_1118	3	30.04	27790517	19925016
Affx-86843851	RhMCRND_18858_661	3	30.59	28216166	19464821
Affx-86834395	Rh12GR_75294_315	3	30.8	32392804	18193387
Affx-86832592	Rh12GR_6709_415	3	30.83	28050178	19627784
Affx-86836188	Rh12GR_83490_235	3	30.9	26172974	21539484
Affx-86820224	Rh12GR_22747_1201	3	31.01	28679742	19105523
Affx-86841703	Rh12GR_11806_589	3	31.07	32804209	18701352
Affx-86837820	RhMCRND_963_981	3	31.25	32589442	18401095
Affx-86799066	RhMCRND_7488_1041	3	31.27	32031685	17842539
Affx-86820068	Rh12GR_2238_199	3	31.52	28746406	19027112
Affx-86843691	RhK5_4603_838	3	31.64	32526202	18340894
Affx-86838363	Rh12GR_4467_2599	3	31.82	32896468	18796314
Affx-86783673	RhK5_3891_1092	3	31.91	28750034	19023459
Affx-86834965	Rh12GR_77912_170	3	31.92	28209755	19471259
Affx-86841005	RhMCRND_2299_839	3	31.94	28749310	19024189
Affx-86815524	Rh12GR_10944_1433	3	32.13	32033189	17844042
Affx-86807290	RhK5_5178_880	3	32.2	32049958	17862470
Affx-86784924	RhK5_537_1001	3	32.28	32175618	17989345
Affx-86835055	Rh12GR_7833_1259	3	32.28	32108979	17922144
Affx-86777924	RhK5_11361_109	3	32.46	32108609	17921774
Affx-86836326	Rh12GR_84277_149	3	32.47	31716851	17574388
Affx-86822202	Rh12GR_30023_3309	3	32.52	32095127	17910271
Affx-86809128	RhK5_3496_701	3	32.57	32057989	17870504
Affx-86788450	RhMCRND_10280_1043	3	32.84	32003543	17809700
Affx-86807059	RhK5_537_2454	3	33.24	32174168	17987892
Affx-86796320	RhMCRND_3515_1471	3	33.58	31417722	17274619
Affx-86781481	RhK5_19642_1189	3	33.89	32463904	18265259
Affx-86817570	Rh12GR_15902_277	3	33.98	31505176	17363684
Affx-86842251	Rh12GR_402_674	3	34.04	31513579	17372085
Affx-86819819	Rh12GR_21794_774	3	34.23	30546398	16345512
Affx-86797357	RhMCRND_4703_1118	3	34.31	31234473	17105754
Affx-86793950	RhMCRND_24780_174	3	34.6	31008831	16896451
Affx-86841592	RhK5_114_5056	3	34.61	31067039	16932837
Affx-86842555	Rh12GR_3279_856	3	34.69	31235588	17106873
Affx-86797409	RhMCRND_4790_1140	3	34.7	31279080	17143251
Affx-86803035	Rh12GR_59077_2781	3	34.78	31186294	17065202
Affx-86814220	RhK5_114_4350	3	34.82	31070283	16936102
Affx-86791977	RhMCRND_18231_732	3	34.95	33221750	14536113
Affx-86803034	Rh12GR_59077_2355	3	35	31185871	17064779
Affx-86782961	RhK5_304_1709	3	35.02	31163087	17037416
Affx-86790025	RhMCRND_13424_1353	3	35.04	30526211	16323518
Affx-86780742	RhK5_17482_99	3	35.07	32340260	18138220
Affx-86794927	RhMCRND_2879_2174	3	35.13	30715874	16515801
Affx-86840494	RhK5_13446_587	3	35.18	33246228	14487801
Affx-86795273	RhMCRND_30450_49	3	35.19	33414171	14271495
Affx-86839715	RhMCRND_1096_2344	3	35.23	33573671	14122423
Affx-86806500	RhK5_599_862	3	35.24	33378711	14302980
Affx-86841532	RhMCRND_7154_816	3	35.26	30887296	16773542
Affx-86788425	RhMCRND_10232_339	3	35.35	33544264	14153489
Affx-86787093	RhK5_8202_200	3	35.37	30321639	16166039
Affx-86787907	RhK5_9408_494	3	35.43	30168017	16093252
Affx-86788206	RhK5_9840_304	3	35.49	30177807	16102964
Affx-86814029	RhK5_11902_494	3	35.58	33821797	13824287
Affx-86830481	Rh12GR_59646_291	3	35.64	33824574	13821500
Affx-86784219	RhK5_4530_1249	3	35.66	33897697	13701273
Affx-86801130	RhK5_661_5266	3	35.73	30132908	16028485
Affx-86809406	RhK5_3256_634	3	35.73	28257309	19426853
Affx-86793078	RhMCRND_2168_1324	3	35.81	33564047	14132713
Affx-86794901	RhMCRND_28683_1530	3	35.82	33940319	13655807
Affx-86791460	RhMCRND_16858_513	3	35.97	30380614	16226664
Affx-86801129	RhK5_661_5218	3	36.08	30132956	16028533
Affx-86813437	RhK5_13446_722	3	36.1	33246363	14487666
Affx-86798627	RhMCRND_6780_1211	3	36.22	33491002	14195077
Affx-86805866	RhK5_6725_471	3	36.24	34047352	13576622
Affx-86794836	RhMCRND_28427_106	3	36.39	30040759	15933892
Affx-86805865	RhK5_6725_766	3	36.55	34046893	13577076
Affx-86777316	RhK5_10409_189	3	36.59	34139112	13484025
Affx-86840393	RhMCRND_11644_74	3	36.59	30041069	15934203
Affx-86777535	RhK5_10716_357	3	36.62	34081306	13537777
Affx-86791332	RhMCRND_16557_107	3	36.63	34132551	13495118
Affx-86811411	RhK5_1968_427	3	36.64	28831631	14755349
Affx-86823323	Rh12GR_3393_1283	3	36.73	29737010	15609406
Affx-86799090	RhMCRND_7530_1048	3	36.75	33898016	13700961
Affx-86794694	RhMCRND_2776_1977	3	36.81	30083750	15976891
Affx-86787307	RhK5_8498_295	3	36.84	29740425	15613268
Affx-86793460	RhMCRND_22967_1086	3	36.96	30075816	15966457
Affx-86795969	RhMCRND_33617_2015	3	36.96	29407049	15268973
Affx-86827497	Rh12GR_50116_96	3	37.02	34128869	13498832
Affx-86796132	RhMCRND_3436_1189	3	37.04	29323580	15149462
Affx-86841049	RhMCRND_6880_905	3	37.08	33730682	13942468
Affx-86805437	RhK5_73_1968	3	37.21	33138969	14638590
Affx-86827965	Rh12GR_51621_144	3	37.23	29218272	15058188
Affx-86830348	Rh12GR_59173_212	3	37.24	29220711	15060627
Affx-86803008	Rh12GR_687_1513	3	37.38	33142938	14634610
Affx-86779713	RhK5_1490_1608	3	37.45	34363092	13254073
Affx-86795693	RhMCRND_32496_139	3	37.45	35201395	12484512
Affx-86793607	RhMCRND_2349_1017	3	37.46	34363278	13253887
[truncated: 3,676 more rows]
