# Supplementary material for: Rose Rosette Disease Resistance Loci Detected in Two Interconnected Tetraploid Garden Rose Populations
Source: Front Plant Sci. 2022 Jul 7;13:916231. doi: 10.3389/fpls.2022.916231 (PMC9302375; doi:10.3389/fpls.2022.916231)
Supplement: Supplementary File 2 — Stormy Weather × Brite Eyes linkage map. [file Data_Sheet_2.CSV]

Marker	Customer_marker_name	LG	Position	SNP_position_Hibrand	SNP_position_Raymond
Affx-86795089	RhMCRND_2962_552	1	0	263547	268379
Affx-86818126	Rh12GR_17335_276	1	0.81	3101040	3639127
Affx-86796451	RhMCRND_35715_440	1	1.75	482205	487002
Affx-86803843	RhK5_9712_857	1	1.99	2427292	2965447
Affx-86784711	RhK5_5121_1084	1	2.33	1585413	2123593
Affx-86819197	Rh12GR_20145_1062	1	3.19	8066838	8908857
Affx-86835665	Rh12GR_81053_472	1	3.52	4877703	5422344
Affx-86832838	Rh12GR_6830_1201	1	4.13	5328445	5873135
Affx-86825301	Rh12GR_4141_1719	1	4.14	753687	769920
Affx-86825412	Rh12GR_41850_227	1	4.49	368788	373607
Affx-86827386	Rh12GR_49774_425	1	4.53	7595465	8437521
Affx-86793721	RhMCRND_23904_464	1	4.6	1593037	2131215
Affx-86827480	Rh12GR_50060_209	1	4.66	2183370	2721532
Affx-86838302	Rh12GR_2115_988	1	4.69	10418981	11261719
Affx-86775479	Rh88_15901_476	1	4.86	1649718	2187896
Affx-86785842	RhK5_652_1823	1	4.96	2762597	3300720
Affx-86813713	RhK5_12736_527	1	5.07	6427664	6973716
Affx-86805259	RhK5_7565_305	1	5.62	496403	501199
Affx-86781508	RhK5_1970_1042	1	5.68	256190	261020
Affx-86788642	RhMCRND_1063_1165	1	5.8	2268298	2806457
Affx-86811403	RhK5_1970_816	1	5.81	255410	260240
Affx-86787818	RhK5_927_1120	1	5.9	3350698	3888765
Affx-86814837	RhK5_102_4078	1	5.97	6857235	7403389
Affx-86797170	RhMCRND_4401_709	1	6.08	6112013	6658122
Affx-86812105	RhK5_17234_504	1	6.22	6435112	6981162
Affx-86809913	RhK5_2901_955	1	6.28	4386643	4924589
Affx-86796144	RhMCRND_343_1018	1	6.38	5442282	5986971
Affx-86791975	RhMCRND_18227_193	1	6.39	5075790	5620502
Affx-86810722	RhK5_228_2016	1	6.39	5446474	5991165
Affx-86783634	RhK5_3844_1233	1	6.41	8666337	9508201
Affx-86833914	Rh12GR_73129_218	1	6.44	10700334	11543017
Affx-86839101	RhMCRND_3603_603	1	6.76	6400714	6946771
Affx-86829215	Rh12GR_55519_124	1	6.85	9958533	10801292
Affx-86832782	Rh12GR_6800_179	1	6.85	6402899	6948956
Affx-86812159	RhK5_17037_527	1	6.86	6432258	6978310
Affx-86783831	RhK5_4084_1035	1	6.94	8058894	8900912
Affx-86809965	RhK5_2857_813	1	6.95	10810068	11652728
Affx-86785838	RhK5_6524_1552	1	7.41	10591798	11434498
Affx-86841727	RhMCRND_12291_489	1	7.47	7809124	8651177
Affx-86799372	RhMCRND_8042_1662	1	7.74	13625684	14913491
Affx-86836389	Rh12GR_84586_261	1	7.91	8352828	9194813
Affx-86837004	Rh12GR_87393_158	1	7.93	8124460	8966471
Affx-86838582	RhMCRND_17018_442	1	7.96	6695695	7241711
Affx-86820350	Rh12GR_23123_2488	1	8.04	12584450	13855532
Affx-86817029	Rh12GR_14563_1857	1	8.2	7764474	8606534
Affx-86832330	Rh12GR_65926_1146	1	8.28	14131302	16113692
Affx-86794674	RhMCRND_2764_1475	1	8.33	10813272	11655932
Affx-86819720	Rh12GR_21513_1185	1	8.37	11151195	11993834
Affx-86835158	Rh12GR_78802_329	1	8.79	14866480	16848789
Affx-86809719	RhK5_3049_957	1	8.95	12386157	13657252
Affx-86801336	RhK5_203_3449	1	8.96	12590080	13861161
Affx-86810014	RhK5_282_1741	1	8.96	13625570	14913377
Affx-86801331	RhK5_203_2780	1	9.11	12586328	13857410
Affx-86802058	RhK5_358_1434	1	9.2	13881467	15169218
Affx-86792437	RhMCRND_19613_1222	1	9.23	10438171	11280908
Affx-86837571	RhK5_8057_710	1	9.24	8681560	9523424
Affx-86823564	Rh12GR_34768_1260	1	9.28	10437974	11280711
Affx-86802059	RhK5_358_1589	1	9.29	13881622	15169373
Affx-86786751	RhK5_7721_340	1	9.33	12503984	13775074
Affx-86782768	RhK5_282_1027	1	9.39	13629906	14917713
Affx-86837057	RhK5_9935_1464	1	9.45	10385005	11227752
Affx-86820753	Rh12GR_2467_2950	1	9.62	10668357	11511048
Affx-86830961	Rh12GR_61059_321	1	9.63	13753348	15041125
Affx-86810008	RhK5_282_3298	1	9.69	13617301	14905108
Affx-86837258	RhK5_91_4625	1	9.74	19375010	21419927
Affx-86800220	RhMCRND_9549_1730	1	9.95	10418048	11260786
Affx-86801346	RhK5_203_674	1	10.14	12582053	13853135
Affx-86808752	RhK5_3844_792	1	10.2	8668500	9510364
Affx-86812272	RhK5_1671_1460	1	10.24	19405061	21449972
Affx-86804760	RhK5_8229_312	1	10.34	13680703	14968500
Affx-86814228	RhK5_1143_421	1	10.7	20130491	23422746
Affx-86811209	RhK5_20400_1888	1	10.71	20228614	23520860
Affx-86785995	RhK5_6718_1557	1	10.73	19569493	21614383
Affx-86817204	Rh12GR_14985_2696	1	10.74	NA	NA
Affx-86780154	RhK5_15936_1195	1	10.91	14528437	16510769
Affx-86824549	Rh12GR_38486_331	1	11.07	12505055	13776145
Affx-86807561	RhK5_4923_301	1	11.24	20894536	24181993
Affx-86822821	Rh12GR_32205_328	1	11.27	12029858	13300992
Affx-86783544	RhK5_3735_1046	1	11.31	12499280	13770369
Affx-86801332	RhK5_203_284	1	11.38	12581663	13852745
Affx-86811095	RhK5_20886_691	1	11.4	15308682	17290952
Affx-86802065	RhK5_358_2715	1	11.43	13883304	15171055
Affx-86816843	Rh12GR_14097_430	1	11.67	14130544	16112934
Affx-86831781	Rh12GR_636_1026	1	11.91	15309451	17291721
Affx-86812494	RhK5_15936_542	1	12	14522944	16505275
Affx-86814245	RhK5_11411_405	1	12.07	21758130	25046236
Affx-86811629	RhK5_1886_705	1	12.17	20698270	23985740
Affx-86807177	RhK5_528_803	1	12.22	18553148	20598151
Affx-86842774	Rh12GR_32748_1872	1	12.48	17458643	19434607
Affx-86829583	Rh12GR_5670_1076	1	12.86	16748679	18734232
Affx-86804132	RhK5_924_907	1	13.06	17944057	19989098
Affx-86788067	RhK5_9643_184	1	13.16	16048552	18030743
Affx-86817197	Rh12GR_14956_956	1	13.48	16162274	18144458
Affx-86829996	Rh12GR_58117_237	1	13.75	14030930	16013325
Affx-86776314	Rh88_42184_863	1	13.76	19181324	21226247
Affx-86819701	Rh12GR_21463_1455	1	13.8	19272797	21317711
Affx-86821779	Rh12GR_28575_1337	1	13.93	17591083	19567027
Affx-86841910	RhK5_5235_455	1	14.12	20088750	23381001
Affx-86808118	RhK5_438_3062	1	14.15	19797066	23089371
Affx-86839349	Rh12GR_78802_670	1	14.31	14866140	16848449
Affx-86843291	RhMCRND_373_314	1	14.66	17576632	19552578
Affx-86804137	RhK5_924_397	1	14.69	17944566	19989607
Affx-86803552	Rh12GR_2740_4507	1	14.73	17163810	19139782
Affx-86811766	RhK5_1835_1904	1	14.74	17459397	19435361
Affx-86821467	Rh12GR_2740_1623	1	14.74	17169284	19145256
Affx-86841182	RhMCRND_21121_403	1	14.8	16736069	18721627
Affx-86792905	RhMCRND_21121_1172	1	14.81	16737722	18723280
Affx-86809790	RhK5_2992_657	1	15.01	23049217	26338072
Affx-86814590	RhK5_10685_542	1	15.04	21297385	24584899
Affx-86804602	RhK5_8483_567	1	15.14	21732421	25020523
Affx-86784501	RhK5_4866_900	1	15.16	18656133	20701132
Affx-86803478	Rh12GR_56000_1337	1	15.23	17763643	19739588
Affx-86803481	Rh12GR_56000_1711	1	15.26	17764260	19740205
Affx-86824893	Rh12GR_3985_1217	1	15.28	17756649	19732594
Affx-86803477	Rh12GR_56000_1164	1	15.3	17763007	19738952
Affx-86805756	RhK5_6877_735	1	15.38	20234117	23526363
Affx-86793956	RhMCRND_247_1042	1	15.52	17166629	19142601
Affx-86819343	Rh12GR_20512_647	1	15.69	16893692	18869683
Affx-86787921	RhK5_9426_454	1	16.01	22687095	25975968
Affx-86819940	Rh12GR_2206_1423	1	16.04	25359880	28652837
Affx-86817954	Rh12GR_16923_1148	1	16.07	20276950	23564288
Affx-86829928	Rh12GR_57869_1172	1	16.11	19135351	21180287
Affx-86799619	RhMCRND_8447_241	1	16.2	19581446	21626340
Affx-86819428	Rh12GR_20745_1024	1	16.41	17746957	19722903
Affx-86782592	RhK5_2620_1368	1	16.53	23001826	26290674
Affx-86796393	RhMCRND_3548_1153	1	16.65	23002943	26291791
Affx-86840945	RhMCRND_345_1663	1	16.71	19379148	21424065
Affx-86832455	Rh12GR_66445_448	1	16.72	19997649	23289929
Affx-86777510	RhK5_10685_305	1	16.89	21298138	24585652
Affx-86799901	RhMCRND_8968_208	1	17.03	17943331	19988372
Affx-86823166	Rh12GR_33408_75	1	17.03	25338901	28631864
Affx-86814450	RhK5_1093_934	1	17.1	23417406	26706230
Affx-86777130	RhK5_1011_1129	1	17.12	24274731	27563681
Affx-86777049	Rh88_8226_696	1	17.27	23380275	26669103
Affx-86804004	RhK5_944_1708	1	17.31	18759955	20804938
Affx-86829869	Rh12GR_57675_1635	1	17.55	21559162	24847257
Affx-86804892	RhK5_807_422	1	17.62	19269784	21314698
Affx-86837567	RhK5_807_2406	1	17.7	19273889	21318803
Affx-86799336	RhMCRND_7961_1051	1	17.76	19655385	21700272
Affx-86840788	RhK5_6093_550	1	17.79	19586469	21631363
Affx-86799344	RhMCRND_798_1109	1	17.89	24276162	27565112
Affx-86841135	RhK5_2303_756	1	18.05	27189946	31113442
Affx-86807118	RhK5_5327_978	1	18.2	23507740	26796601
Affx-86779055	RhK5_1349_1061	1	18.29	24661870	27954877
Affx-86813411	RhK5_1349_959	1	18.42	24662697	27955704
Affx-86787106	RhK5_8219_306	1	18.43	24932686	28225650
Affx-86783940	RhK5_4202_1037	1	18.45	21563101	24851196
Affx-86822891	Rh12GR_32459_770	1	18.45	21302388	24589902
Affx-86809794	RhK5_2992_302	1	18.61	23047326	26336181
Affx-86777866	RhK5_11254_93	1	18.85	25218242	28511215
Affx-86807564	RhK5_491_806	1	18.96	28788088	34464145
Affx-86838282	Rh12GR_929_1669	1	18.99	21561285	24849380
Affx-86834168	Rh12GR_7423_949	1	19.06	21317478	24604989
Affx-86799910	RhMCRND_897_105	1	19.08	21557045	24845140
Affx-86784040	RhK5_4321_1091	1	19.16	24169843	27458811
Affx-86831532	Rh12GR_62856_468	1	19.26	30293492	32958951
Affx-86809891	RhK5_291_3092	1	19.32	25288345	28581315
Affx-86802231	RhK5_881_536	1	19.34	25418699	28711653
Affx-86806850	RhK5_559_481	1	19.43	24728471	28021459
Affx-86788421	RhMCRND_10224_1303	1	19.77	26772743	31530587
Affx-86781425	RhK5_1946_1484	1	19.79	23401253	26690079
Affx-86837528	RhK5_8194_339	1	20.35	23815637	27104629
Affx-86829757	Rh12GR_57283_768	1	20.56	30868697	32383809
Affx-86802224	RhK5_881_3072	1	20.67	25421235	28714189
Affx-86807506	RhK5_4972_963	1	20.7	27287873	31015519
Affx-86810115	RhK5_2725_860	1	21.14	27593661	29892775
Affx-86842217	RhMCRND_5713_444	1	21.28	33250594	36687913
Affx-86818887	Rh12GR_19279_530	1	21.33	27777835	30487303
Affx-86797996	RhMCRND_5775_1137	1	21.63	30265716	32986720
Affx-86842712	RhMCRND_521_4075	1	21.75	29032594	34219653
Affx-86836624	Rh12GR_85659_172	1	21.82	28652962	34599223
Affx-86775901	Rh88_33091_262	1	22	32379905	35817356
Affx-86827079	Rh12GR_48772_442	1	22.11	38310692	41727091
Affx-86787662	RhK5_9032_1081	1	22.2	34750625	38173211
Affx-86784058	RhK5_4341_1218	1	22.29	29942063	33310324
Affx-86817818	Rh12GR_16580_763	1	22.6	30028813	33223593
Affx-86838179	Rh12GR_2132_1549	1	23.31	38526827	41943201
Affx-86807569	RhK5_491_524	1	23.42	28788642	34463570
Affx-86837736	RhMCRND_981_2935	1	23.43	28782999	34469237
Affx-86808558	RhK5_4025_595	1	23.46	38750719	42167075
Affx-86781028	RhK5_18258_178	1	23.79	28781299	34470914
Affx-86837699	RhMCRND_9872_876	1	23.96	35021574	38444149
Affx-86812192	RhK5_1693_1496	1	24.06	30331851	32920573
Affx-86817403	Rh12GR_15515_383	1	24.31	32348998	35786453
Affx-86795183	RhMCRND_30058_154	1	24.51	36520121	39936452
Affx-86777098	RhK5_10067_101	1	24.63	36193588	39609934
Affx-86828152	Rh12GR_52200_1199	1	25.23	37214290	40630802
Affx-86812047	RhK5_1740_830	1	25.35	37216642	40633154
Affx-86789611	RhMCRND_12508_728	1	25.42	30157161	33095260
Affx-86823460	Rh12GR_34406_722	1	25.47	37421520	40838003
Affx-86783144	RhK5_3250_1142	1	25.48	37465369	40881868
Affx-86782688	RhK5_2740_1164	1	25.56	31439664	31812908
Affx-86831964	Rh12GR_64284_823	1	25.68	38104901	41521339
Affx-86829652	Rh12GR_56928_1734	1	25.75	31599182	NA
Affx-86832390	Rh12GR_66209_951	1	25.76	32991104	36428434
Affx-86800397	RhMCRND_9872_1367	1	26.05	35019580	38442155
Affx-86786182	RhK5_6953_334	1	26.08	34144226	37581397
Affx-86802432	RhK5_35_4280	1	26.09	33392402	36829676
Affx-86800630	RhK5_14_6611	1	26.14	40927647	44343698
Affx-86785281	RhK5_5834_1066	1	26.24	34265428	37702590
Affx-86807762	RhK5_4723_1250	1	26.4	35487780	38910184
Affx-86828201	Rh12GR_5236_1010	1	26.47	33906413	37343615
Affx-86814697	RhK5_1050_719	1	26.63	41489329	44905341
Affx-86788994	RhMCRND_11330_682	1	26.65	38677948	42094306
Affx-86822745	Rh12GR_31949_641	1	26.71	37461246	40877744
Affx-86805592	RhK5_708_2285	1	26.83	37339636	40756136
Affx-86827532	Rh12GR_50221_908	1	26.89	36636105	40052426
Affx-86799758	RhMCRND_8684_717	1	27.04	35571192	38993635
Affx-86808056	RhK5_444_2430	1	27.05	35402742	38825156
Affx-86799798	RhMCRND_8769_1201	1	27.07	38282305	41698710
Affx-86837459	RhK5_8421_718	1	27.07	38160649	41577071
Affx-86790204	RhMCRND_13826_1153	1	27.12	36606817	40023140
Affx-86840303	RhMCRND_8465_306	1	27.46	38726651	42143008
Affx-86843485	RhMCRND_249_2759	1	27.54	38691770	42108128
Affx-86841256	RhMCRND_8769_681	1	27.55	38281272	41697677
Affx-86809415	RhK5_325_2438	1	27.62	38664047	42080404
Affx-86807148	RhK5_5305_928	1	27.79	38768784	42185136
Affx-86777318	RhK5_10410_381	1	27.83	38792225	42208569
Affx-86829590	Rh12GR_56727_1410	1	28.18	40262760	43678880
Affx-86785405	RhK5_5999_779	1	28.25	39094908	42511211
Affx-86791903	RhMCRND_17_1444	1	28.54	38264057	41680463
Affx-86800104	RhMCRND_9324_310	1	29.07	40315132	43731244
Affx-86787758	RhK5_917_1174	1	29.12	39693849	43110019
Affx-86804176	RhK5_917_891	1	29.3	39693211	43109381
Affx-86793003	RhMCRND_2142_1352	1	29.38	40299400	43715518
Affx-86796938	RhMCRND_3_8190	1	29.77	40946788	44362840
Affx-86800612	RhK5_14_2450	1	29.78	40940384	44356436
Affx-86839219	RhMCRND_79_5149	1	29.79	40485503	43901580
Affx-86812278	RhK5_1667_699	1	29.8	40595252	44011326
Affx-86801674	RhK5_62_1507	1	29.81	40480466	43896543
Affx-86802823	Rh12GR_1248_1854	1	29.85	38264693	41681099
Affx-86780578	RhK5_1706_1179	1	29.87	39700956	43117126
Affx-86802719	Rh12GR_26_522	1	29.93	45647119	49082010
Affx-86802722	Rh12GR_26_959	1	29.98	45646689	49081580
Affx-86812151	RhK5_1706_927	1	29.99	39700242	43116412
Affx-86798068	RhMCRND_5896_1108	1	30.2	41429697	44845717
Affx-86807783	RhK5_4705_569	1	30.2	41208730	44624739
Affx-86794977	RhMCRND_29056_136	1	30.28	40213894	43630015
Affx-86806709	RhK5_5733_917	1	30.53	37281788	40698295
Affx-86813265	RhK5_13918_409	1	30.54	40468357	43884437
Affx-86787342	RhK5_8550_265	1	30.62	36680860	40097181
Affx-86782520	RhK5_2538_214	1	30.65	44426549	47861583
Affx-86818007	Rh12GR_17056_480	1	30.66	46171778	49606708
Affx-86809370	RhK5_3281_719	1	30.67	42685578	46089360
Affx-86824324	Rh12GR_37641_146	1	30.76	59764725	22464951
Affx-86813264	RhK5_13918_583	1	30.78	40468183	43884263
Affx-86778368	RhK5_12156_1028	1	30.8	42704256	46108030
Affx-86780844	RhK5_1776_1190	1	30.89	42730830	46134598
Affx-86798156	RhMCRND_604_2503	1	30.97	41605111	45021099
Affx-86789497	RhMCRND_12281_530	1	31.01	41623182	45039174
Affx-86809417	RhK5_325_1733	1	31.25	38663210	42079567
Affx-86809013	RhK5_3606_991	1	31.31	38669043	42085400
Affx-86809911	RhK5_2902_1660	1	31.4	41840248	45256202
Affx-86819109	Rh12GR_19904_1961	1	31.45	41942837	45358781
Affx-86822764	Rh12GR_32009_647	1	31.64	42649227	46053011
Affx-86788715	RhMCRND_10792_831	1	31.71	42649103	46052887
Affx-86820837	Rh12GR_25036_2317	1	31.75	39698841	43115011
Affx-86777782	RhK5_11121_310	1	31.83	43468690	46873721
Affx-86837725	RhMCRND_98_2422	1	31.89	44512967	47948006
Affx-86802709	Rh12GR_26_1345	1	32.26	45645576	49080467
Affx-86836925	Rh12GR_87038_259	1	32.29	43649645	47054686
Affx-86816364	Rh12GR_12927_1121	1	32.5	45656895	49091784
Affx-86802715	Rh12GR_26_4479	1	32.52	45641032	49075923
Affx-86821048	Rh12GR_25893_732	1	32.52	39702490	43118660
Affx-86802713	Rh12GR_26_3825	1	32.56	45642448	49077339
Affx-86840900	Rh12GR_2248_646	1	32.7	46802946	50242944
Affx-86780787	RhK5_17601_1465	1	32.8	39685338	43101512
Affx-86806474	RhK5_6039_585	1	32.94	42142268	45558195
Affx-86800953	RhK5_19_3592	1	33.34	44494361	47929400
Affx-86794247	RhMCRND_25905_207	1	33.47	45881236	49316154
Affx-86821590	Rh12GR_27934_2091	1	34.03	46301214	49736138
Affx-86777822	RhK5_11189_431	1	34.09	44424011	47859045
Affx-86802712	Rh12GR_26_3360	1	34.29	45643494	49078385
Affx-86797754	RhMCRND_5358_1064	1	34.44	47127510	50567447
Affx-86778152	RhK5_1175_1002	1	34.48	43759909	47164936
Affx-86777118	RhK5_1009_529	1	34.49	43756629	47161672
Affx-86795236	RhMCRND_30282_1204	1	34.68	44926332	48361320
Affx-86838571	RhMCRND_24582_2714	1	34.72	48381909	51819666
Affx-86816418	Rh12GR_13072_1168	1	34.76	48357471	51795231
Affx-86816405	Rh12GR_1301_2663	1	34.97	47923701	51363617
Affx-86781612	RhK5_19_1174	1	35.04	44491516	47926555
Affx-86800961	RhK5_19_4456	1	35.09	44495225	47930264
Affx-86800967	RhK5_19_5684	1	35.09	44496453	47931492
Affx-86800959	RhK5_19_4327	1	35.1	44495096	47930135
Affx-86807107	RhK5_533_562	1	35.41	48874034	52315031
Affx-86816866	Rh12GR_14141_324	1	35.46	48462817	51903967
Affx-86841755	RhMCRND_7821_865	1	35.46	48051842	51491754
Affx-86790044	RhMCRND_13463_548	1	35.61	45249585	48684558
Affx-86812059	RhK5_1736_551	1	35.66	44054724	47508770
Affx-86800962	RhK5_19_4494	1	35.98	44495263	47930302
Affx-86829162	Rh12GR_55357_317	1	36	45924151	49359071
Affx-86798712	RhMCRND_6922_1093	1	36.17	48360563	51798323
Affx-86800954	RhK5_19_3823	1	36.18	44494592	47929631
Affx-86840146	Rh12GR_89118_699	1	36.18	49179586	52603605
Affx-86799313	RhMCRND_7928_163	1	36.19	44423543	47858577
Affx-86802731	Rh12GR_24836_5534	1	36.19	48481870	51923015
Affx-86841016	Rh12GR_6580_520	1	36.25	48359681	51797441
Affx-86842938	RhMCRND_8839_565	1	36.27	49292126	52716100
Affx-86823475	Rh12GR_34463_721	1	36.33	47824735	51264657
Affx-86822122	Rh12GR_29734_120	1	36.34	48884404	52325403
Affx-86819504	Rh12GR_20951_343	1	36.39	49212578	52636570
Affx-86825884	Rh12GR_4384_1793	1	36.54	45994121	49429037
Affx-86839348	RhMCRND_6148_567	1	36.63	45796987	49231863
Affx-86828520	Rh12GR_53405_321	1	36.72	48870121	52311118
Affx-86812225	RhK5_1684_843	1	36.78	49392371	52816335
Affx-86840669	RhMCRND_24219_262	1	36.83	45030610	48465591
Affx-86802723	Rh12GR_24836_1585	1	36.84	48473771	51914916
Affx-86778817	RhK5_13039_175	1	37.24	46155039	49589968
Affx-86802208	RhK5_9209_2691	1	37.25	45640937	49075828
Affx-86778768	RhK5_12959_223	1	37.29	46485186	49920118
Affx-86826569	Rh12GR_46805_147	1	37.3	46581278	50016199
Affx-86833780	Rh12GR_7252_1416	1	37.39	48504049	51945192
Affx-86776478	Rh88_49231_132	1	37.55	49730170	53154241
Affx-86794314	RhMCRND_2619_1111	1	37.68	48922567	52363564
Affx-86822990	Rh12GR_32794_455	1	37.71	47293145	50733046
Affx-86827328	Rh12GR_495_1071	1	37.78	51077941	54502502
Affx-86780500	RhK5_1684_1272	1	37.96	49390561	52814525
Affx-86821111	Rh12GR_26109_241	1	38.02	49468797	52892898
Affx-86777543	RhK5_10728_372	1	38.09	48885617	52326616
Affx-86780845	RhK5_17773_1078	1	38.12	49331266	52755233
Affx-86791370	RhMCRND_16635_418	1	38.32	47710165	51150104
Affx-86783100	RhK5_3202_1014	1	38.4	50312419	53736978
Affx-86804468	RhK5_869_1414	1	38.41	46653609	50088526
Affx-86827786	Rh12GR_51035_235	1	38.44	46701295	50136212
Affx-86789449	RhMCRND_12197_261	1	38.55	46293805	49728729
Affx-86837748	RhMCRND_978_2364	1	38.6	50756530	54181098
Affx-86834189	Rh12GR_7432_1124	1	38.75	50227393	53651946
Affx-86814610	RhK5_10637_538	1	38.86	50919624	54344189
Affx-86837798	RhMCRND_968_342	1	38.86	50488036	53912580
Affx-86811337	RhK5_1997_970	1	38.95	46803525	50243523
Affx-86839927	RhK5_1684_714	1	39.11	49392592	52816556
Affx-86838176	Rh12GR_4321_508	1	39.34	51040821	54465385
Affx-86808707	RhK5_3885_379	1	39.38	50805066	54229619
Affx-86811736	RhK5_1849_649	1	39.48	47227620	50667533
Affx-86776731	Rh88_8308_903	1	39.49	47410204	50850099
Affx-86799100	RhMCRND_754_1110	1	39.49	46997379	50437319
Affx-86813474	RhK5_13321_3484	1	39.49	47854775	51294693
Affx-86799426	RhMCRND_8133_1165	1	39.65	50228456	53653009
Affx-86791799	RhMCRND_17713_207	1	39.76	49566117	52990201
Affx-86830898	Rh12GR_6084_1245	1	39.79	49245449	52669434
Affx-86842474	Rh12GR_495_1744	1	39.91	51078965	54503526
Affx-86810343	RhK5_2554_995	1	40.04	47902896	51342812
Affx-86782124	RhK5_2165_1533	1	40.05	47882531	51322446
Affx-86784408	RhK5_4757_1482	1	40.22	47907301	51347217
Affx-86814169	RhK5_11557_498	1	40.27	51024679	54449248
Affx-86825742	Rh12GR_4321_1215	1	40.35	51039241	54463805
Affx-86820800	Rh12GR_2486_1160	1	40.4	50421688	53846237
Affx-86777862	RhK5_11250_438	1	40.6	49668695	53092772
Affx-86822427	Rh12GR_30807_577	1	40.6	47994881	51434793
Affx-86814735	RhK5_1043_688	1	40.61	48051827	51491739
Affx-86818869	Rh12GR_19227_1005	1	40.61	47955884	51395801
Affx-86796723	RhMCRND_368_1223	1	40.62	48066036	51505947
Affx-86815215	Rh12GR_10127_606	1	40.63	48021160	51461073
Affx-86792572	RhMCRND_19997_268	1	40.81	51395263	54819813
Affx-86781396	RhK5_1937_1359	1	40.93	49776020	53200091
Affx-86839718	Rh12GR_9599_1320	1	40.95	49742044	53166113
Affx-86792228	RhMCRND_1898_1039	1	41.27	50214568	53639110
Affx-86813673	RhK5_1284_3138	1	41.29	49923420	53347485
Affx-86795401	RhMCRND_31095_328	1	41.41	51099055	54523617
Affx-86839577	RhK5_437_729	1	41.47	51909957	55334635
Affx-86806431	RhK5_6108_897	1	41.48	52176694	55601347
Affx-86826384	Rh12GR_4594_1075	1	41.58	54840690	58265528
Affx-86777151	RhK5_10146_1242	1	41.67	50478037	53902582
Affx-86839018	RhMCRND_4202_828	1	41.7	54853422	58278260
Affx-86787876	RhK5_9362_76	1	41.82	51893159	55317838
Affx-86808133	RhK5_437_1346	1	41.88	51910574	55335252
Affx-86786532	RhK5_7426_261	1	41.91	52042632	55467301
Affx-86814053	RhK5_1184_1227	1	41.94	50810368	54234921
Affx-86782543	RhK5_2569_1100	1	41.99	51894732	55319411
Affx-86783667	RhK5_3885_1049	1	42.13	50807346	54231899
Affx-86809393	RhK5_3263_829	1	42.19	54578190	58003032
Affx-86784458	RhK5_4817_1037	1	42.26	48360632	51798392
Affx-86804227	RhK5_911_749	1	42.26	48425434	51863182
Affx-86811948	RhK5_17739_595	1	42.27	48414491	51852241
Affx-86821518	Rh12GR_27625_2271	1	42.3	48443905	51881652
Affx-86784091	RhK5_437_1035	1	42.4	51910263	55334941
Affx-86822393	Rh12GR_3065_1096	1	42.41	51218469	54643029
Affx-86827366	Rh12GR_49720_1047	1	42.41	51425949	54850498
Affx-86802315	RhK5_5894_3675	1	42.58	51750712	55175395
Affx-86790297	RhMCRND_1401_1769	1	42.73	48478216	51919360
Affx-86841355	RhK5_2619_554	1	42.73	48467033	51908183
Affx-86794509	RhMCRND_26947_267	1	42.76	51843079	55267765
Affx-86821807	Rh12GR_28676_1526	1	43.23	52084987	55509649
Affx-86796423	RhMCRND_35606_1038	1	43.3	55185627	58610496
Affx-86807299	RhK5_5164_950	1	43.35	51947406	55372084
Affx-86784808	RhK5_524_109	1	43.39	52005863	55430544
Affx-86785320	RhK5_5888_543	1	43.79	54154592	57579384
Affx-86799215	RhMCRND_7747_178	1	43.8	52171211	55595863
Affx-86797691	RhMCRND_5254_1506	1	43.84	55268789	58693645
Affx-86791927	RhMCRND_18089_208	1	43.92	NA	NA
Affx-86805223	RhK5_7611_797	1	43.97	48501586	51942729
Affx-86804728	RhK5_8297_674	1	44.01	48833297	52274291
Affx-86809827	RhK5_296_4155	1	44.21	52612270	56037073
Affx-86783317	RhK5_3456_1801	1	44.35	53435042	56859959
Affx-86796485	RhMCRND_35850_450	1	44.35	53146627	56571597
Affx-86781371	RhK5_19313_1134	1	44.36	48881253	52322252
Affx-86785575	RhK5_6201_304	1	44.55	53563357	56988261
Affx-86843510	RhMCRND_5161_243	1	44.96	52193042	55617692
Affx-86801831	RhK5_13883_2845	1	45.01	53157974	56582939
Affx-86797915	RhMCRND_5644_1060	1	45.21	51033877	54458446
Affx-86828073	Rh12GR_51959_1085	1	45.7	56089339	59514189
Affx-86795639	RhMCRND_3220_1734	1	45.74	51219108	54643668
Affx-86820995	Rh12GR_2567_1345	1	45.82	57117976	60542907
Affx-86820841	Rh12GR_25050_1871	1	45.86	54861068	58285903
Affx-86799566	RhMCRND_8369_1006	1	45.87	54664246	58089088
Affx-86784469	RhK5_4828_898	1	45.91	54859636	58284471
Affx-86795053	RhMCRND_29450_1053	1	46.19	51610261	55034982
Affx-86803749	RhK5_986_525	1	46.23	55201073	58625939
Affx-86809866	RhK5_2926_323	1	46.38	57019244	60444183
Affx-86791698	RhMCRND_17455_190	1	46.46	55312609	58737459
Affx-86799648	RhMCRND_8489_1017	1	46.48	57709890	60951296
Affx-86819036	Rh12GR_19658_279	1	46.63	55312697	58737547
Affx-86797290	RhMCRND_4594_1165	1	46.66	53517230	56942137
Affx-86822887	Rh12GR_32451_728	1	46.66	54895987	58320825
Affx-86805186	RhK5_7671_730	1	46.67	53430462	56855380
Affx-86821014	Rh12GR_2577_1918	1	46.68	58002947	61244326
Affx-86780140	RhK5_15898_1011	1	46.69	57888894	61130285
Affx-86786330	RhK5_7144_322	1	46.78	57978152	61219534
Affx-86788222	RhK5_986_1235	1	46.78	55203361	58628227
Affx-86824100	Rh12GR_36813_387	1	46.78	NA	NA
Affx-86808504	RhK5_4080_815	1	46.96	57146404	60571331
Affx-86778831	RhK5_13063_1066	1	46.99	56075134	59499985
Affx-86815115	Rh12GR_100514_1683	1	47.13	58254868	61496247
Affx-86786367	RhK5_7198_721	1	47.14	58262932	61504310
Affx-86785907	RhK5_6613_137	1	47.15	56832339	60257299
Affx-86808582	RhK5_4006_686	1	47.15	55266988	58691844
Affx-86820942	Rh12GR_25453_1323	1	47.21	56306815	59731665
Affx-86821034	Rh12GR_2584_1083	1	47.23	56743473	60168437
Affx-86795620	RhMCRND_32107_185	1	47.28	53761836	57186707
Affx-86840449	Rh12GR_89853_613	1	47.28	56041612	59466466
Affx-86838537	Rh12GR_16599_693	1	47.31	54175209	57600000
Affx-86804351	RhK5_8885_721	1	47.32	53552040	56976944
Affx-86794037	RhMCRND_25076_650	1	47.33	56240108	59664959
Affx-86776704	Rh88_7937_2049	1	47.34	52627532	56052334
Affx-86838591	RhMCRND_11192_1459	1	47.34	58384686	61626061
Affx-86792670	RhMCRND_2036_1300	1	47.38	58377554	61618930
Affx-86813480	RhK5_13300_691	1	47.46	58529166	61770531
Affx-86842447	RhK5_15704_196	1	47.53	58411514	61652889
Affx-86805935	RhK5_6638_566	1	47.69	58480338	61721706
Affx-86778959	RhK5_13300_183	1	47.71	58528656	61770021
Affx-86813108	RhK5_14280_953	1	47.78	56745833	60170797
Affx-86782513	RhK5_2529_1000	1	47.93	58555041	61796405
Affx-86801578	RhK5_3831_5525	1	47.94	58560278	61801641
Affx-86795551	RhMCRND_31739_150	1	47.95	58657206	61898572
Affx-86806187	RhK5_6345_60	1	47.97	58605001	61846367
Affx-86795109	RhMCRND_29756_1583	1	48.22	58828066	62069426
Affx-86813923	RhK5_1214_851	1	48.26	54604219	58029060
Affx-86839751	RhMCRND_13269_267	1	48.48	55259823	58684679
Affx-86807352	RhK5_5112_663	1	48.55	59403450	62647927
Affx-86805226	RhK5_760_718	1	48.65	58917987	62159332
Affx-86836354	Rh12GR_8441_302	1	48.66	59511241	62748769
Affx-86834132	Rh12GR_7408_1305	1	48.76	57832395	61073789
Affx-86798533	RhMCRND_6635_1449	1	48.82	60413681	63903138
Affx-86778377	RhK5_12174_144	1	48.85	59942002	63263639
Affx-86804701	RhK5_8337_681	1	48.86	57179195	60604119
Affx-86839903	RhMCRND_4540_237	1	49.14	60628768	64095210
Affx-86784343	RhK5_4674_1612	1	49.55	60541544	63991935
Affx-86811233	RhK5_2033_975	1	49.61	57984997	61226379
Affx-86841497	Rh12GR_51959_981	1	49.67	56089235	59514085
Affx-86782740	RhK5_279_1283	1	49.78	57840265	61081659
Affx-86820790	Rh12GR_24830_1228	1	49.86	58041027	61282404
Affx-86785801	RhK5_6482_828	1	49.88	58037503	61278880
Affx-86808466	RhK5_4112_1076	1	49.98	53075386	56500362
Affx-86834859	Rh12GR_77466_319	1	50.07	57623053	60864462
Affx-86779646	RhK5_14757_978	1	50.24	57818278	61059677
Affx-86815549	Rh12GR_11018_516	1	50.32	58274288	61515666
Affx-86821030	Rh12GR_2583_1238	1	50.61	57841898	61083292
Affx-86795360	RhMCRND_3087_1475	1	50.67	58041322	61282699
Affx-86801577	RhK5_3831_5276	1	50.92	58560813	61802176
Affx-86815556	Rh12GR_11035_1885	1	50.94	58269055	61510433
Affx-86811606	RhK5_18943_1695	1	51.14	58350833	61592207
Affx-86789442	RhMCRND_12186_1349	1	51.23	58329295	61570672
Affx-86843316	RhK5_3678_565	1	51.77	59006480	62247810
Affx-86842792	RhK5_4040_903	1	52.15	59488619	62726409
Affx-86799583	RhMCRND_8395_722	1	52.16	58458458	61699828
Affx-86842137	Rh12GR_14762_295	1	52.18	59317484	62558788
Affx-86819881	Rh12GR_21932_1015	1	52.24	58412581	61653956
Affx-86842012	Rh12GR_58437_1285	1	52.68	58600610	61841976
Affx-86809518	RhK5_3191_394	1	52.91	59832305	63169466
Affx-86813149	RhK5_14154_67	1	52.99	59942443	63264080
Affx-86794541	RhMCRND_27057_271	1	53.31	58656835	61898201
Affx-86792111	RhMCRND_1860_1153	1	54.3	58821388	62062748
Affx-86826789	Rh12GR_477_2044	1	54.31	59067052	62308375
Affx-86778304	RhK5_12044_355	1	54.53	60860331	64386518
Affx-86824834	Rh12GR_3958_1435	1	54.92	59314074	62555378
Affx-86843272	RhMCRND_7298_1912	1	57.1	60173438	63563873
Affx-86780182	RhK5_159_2508	1	59.78	64206445	67733765
Affx-86809852	RhK5_2937_831	1	59.83	64705668	68416163
Affx-86813131	RhK5_142_225	1	59.89	64333651	68031947
Affx-86803906	RhK5_9599_827	1	60.05	64468340	68200686
Affx-86804628	RhK5_8438_634	1	60.05	63309993	66980094
Affx-86843187	RhK5_5772_80	1	60.53	64573980	68294345
Affx-86802178	RhK5_131_2549	1	60.63	63561473	67048948
Affx-86837131	RhK5_960_1986	1	61.14	62181236	65975840
Affx-86803638	Rh12GR_19014_2676	1	61.41	62768322	66382139
Affx-86803637	Rh12GR_19014_2452	1	61.44	62768099	66381916
Affx-86779040	RhK5_13472_194	1	61.53	63160491	66833658
Affx-86795668	RhMCRND_32346_1420	1	61.62	62531385	66214906
Affx-86778994	RhK5_13376_120	1	61.63	62777580	66391329
Affx-86837305	RhK5_8965_841	1	61.7	64049106	67583442
Affx-86796841	RhMCRND_3858_301	1	61.77	63791720	67318007
Affx-86843555	RhMCRND_1667_2236	1	61.87	63245053	66908616
Affx-86796634	RhMCRND_36497_1234	1	61.98	61336675	NA
Affx-86797723	RhMCRND_5301_1475	1	62.04	62104157	65914645
Affx-86790048	RhMCRND_13470_535	1	62.36	64547686	68266611
Affx-86809454	RhK5_3228_870	1	62.39	62536725	66220361
Affx-86790384	RhMCRND_14238_2900	1	62.58	62483245	66170847
Affx-86800861	RhK5_17_3987	1	62.59	62805210	66422582
Affx-86817908	Rh12GR_16802_713	1	62.6	62484931	66172536
Affx-86821327	Rh12GR_26910_1361	1	62.6	64048315	67582643
Affx-86778195	RhK5_11839_295	1	62.66	64057072	67591161
Affx-86842794	RhK5_1249_744	1	62.75	63573802	67059676
Affx-86832397	Rh12GR_66227_159	1	62.78	63157206	66830374
Affx-86831036	Rh12GR_61324_149	1	62.85	64481343	68214905
Affx-86807820	RhK5_465_802	1	63.29	64589463	68315194
Affx-86808474	RhK5_4101_641	1	63.58	64037445	67574624
Affx-86780235	RhK5_1612_1396	1	63.7	64195464	67722732
Affx-86841336	RhK5_4179_2159	1	63.71	63959067	67471798
Affx-86796897	RhMCRND_3937_1045	1	64.37	64485077	68218662
Affx-86810110	RhK5_2732_608	1	65.47	63158126	66831294
Affx-86805996	RhK5_6579_785	1	65.71	63278830	66941298
Affx-86835825	Rh12GR_8169_1225	1	69.1	64128488	67658804
Affx-86809761	RhK5_3018_957	2	0	533609	548071
Affx-86779427	RhK5_14278_299	2	0.01	154059	168543
Affx-86825056	Rh12GR_40464_186	2	0.02	715289	729748
Affx-86786660	RhK5_7604_179	2	0.03	991210	1005649
Affx-86825204	Rh12GR_4100_1650	2	0.04	478210	492679
Affx-86798243	RhMCRND_6177_1239	2	0.05	558215	572676
Affx-86811236	RhK5_20334_160	2	0.06	767200	781653
Affx-86812418	RhK5_16132_1112	2	0.07	944347	958784
Affx-86808499	RhK5_408_1715	2	0.08	1035317	1049744
Affx-86781214	RhK5_1879_277	2	0.09	723128	737587
Affx-86806575	RhK5_590_401	2	0.1	860684	875126
Affx-86786218	RhK5_69_1431	2	0.11	690263	704725
Affx-86810139	RhK5_2705_651	2	0.12	122535	137023
Affx-86812833	RhK5_14997_908	2	0.13	1019891	1034322
Affx-86817881	Rh12GR_16721_1628	2	0.14	765301	779754
Affx-86799642	RhMCRND_847_1735	2	0.15	91690	106178
Affx-86782902	RhK5_2984_1132	2	0.16	177502	191994
Affx-86801251	RhK5_69_2438	2	0.17	691598	706060
Affx-86830661	Rh12GR_60168_256	2	0.18	532186	546648
Affx-86801254	RhK5_69_3143	2	0.19	692882	707344
Affx-86801263	RhK5_69_5084	2	0.2	696264	710726
Affx-86829859	Rh12GR_57644_168	2	0.21	120150	134639
Affx-86838696	RhK5_1817_890	2	0.22	948003	962440
Affx-86785897	RhK5_6600_1018	2	0.23	60497	74984
Affx-86839429	RhK5_4856_741	2	0.41	1075727	1090151
Affx-86782297	RhK5_2290_1453	2	0.5	704082	718542
Affx-86804085	RhK5_9329_397	2	0.75	879180	893622
Affx-86782678	RhK5_272_254	2	1.35	1203054	1224227
Affx-86807618	RhK5_4856_870	2	1.36	1075491	1089915
Affx-86808542	RhK5_4037_976	2	1.4	1614847	1701121
Affx-86778430	RhK5_12274_234	2	2.05	1183327	1204502
Affx-86818909	Rh12GR_1931_586	2	2.06	1573905	1660181
Affx-86798933	RhMCRND_7262_854	2	2.16	1205963	1227136
Affx-86778301	RhK5_12041_419	2	2.21	1499116	1585391
Affx-86779211	RhK5_13838_363	2	2.24	1501407	1587682
Affx-86807142	RhK5_5311_683	2	2.25	1276994	1298152
Affx-86815831	Rh12GR_11724_683	2	2.49	1158494	1179667
Affx-86800009	RhMCRND_9153_366	2	2.62	1186209	1207384
Affx-86787524	RhK5_8818_403	2	2.66	1543311	1629593
Affx-86833597	Rh12GR_7177_190	2	2.67	1616196	1702469
Affx-86800195	RhMCRND_9499_350	2	2.84	1567067	1653343
Affx-86782061	RhK5_2143_1063	2	2.95	1889153	1975402
Affx-86797587	RhMCRND_5086_1938	2	3.13	1137782	1158957
Affx-86793683	RhMCRND_23749_159	2	3.35	1708484	1794751
Affx-86815550	Rh12GR_11019_704	2	3.44	1707820	1794087
Affx-86827597	Rh12GR_50417_223	2	3.71	409214	423680
Affx-86779184	RhK5_13782_229	2	3.72	2042226	2128478
Affx-86814929	RhK5_10106_947	2	4.01	1136199	1157374
Affx-86830786	Rh12GR_6052_1174	2	4.31	739068	753527
Affx-86776546	Rh88_5968_305	2	4.6	1619376	1705649
Affx-86797597	RhMCRND_5102_1458	2	4.62	2002020	2088272
Affx-86823790	Rh12GR_3555_2950	2	4.62	1887141	1973390
Affx-86810208	RhK5_2645_836	2	4.64	2068346	2154598
Affx-86792212	RhMCRND_18935_364	2	4.76	1625409	1711683
Affx-86841986	RhMCRND_6169_381	2	4.89	1016200	1030631
Affx-86823109	Rh12GR_3319_2128	2	4.94	2070134	2156386
Affx-86793174	RhMCRND_2198_395	2	5.04	855262	869705
Affx-86775766	Rh88_26113_521	2	5.2	1740590	1826848
Affx-86810419	RhK5_2489_962	2	5.23	1681435	1767706
Affx-86800025	RhMCRND_917_1165	2	5.35	2225664	2311917
Affx-86827431	Rh12GR_49935_292	2	5.44	2314681	2400935
Affx-86799874	RhMCRND_8905_1246	2	5.72	2505974	2592201
Affx-86842011	RhMCRND_5283_290	2	5.91	2664653	2751078
Affx-86787928	RhK5_9438_115	2	5.99	2821529	2907925
Affx-86780087	RhK5_15778_206	2	6.03	2224720	2310973
Affx-86805945	RhK5_6627_208	2	6.03	84205	98692
Affx-86838770	RhK5_3132_718	2	6.04	228316	242811
Affx-86835981	Rh12GR_82524_379	2	6.14	2491343	2577569
Affx-86813945	RhK5_12094_355	2	6.26	2857735	2944125
Affx-86794906	RhMCRND_28706_2606	2	6.38	741932	756391
Affx-86777305	RhK5_10390_403	2	6.49	2249217	2335467
Affx-86837665	RhMCRND_9989_976	2	6.52	2876441	2962828
Affx-86836649	Rh12GR_85762_128	2	6.53	1941252	2027501
Affx-86823151	Rh12GR_33358_325	2	6.64	2001173	2087425
Affx-86798236	RhMCRND_6169_1158	2	6.78	1014591	1029022
Affx-86781714	RhK5_20334_118	2	6.79	767158	781611
Affx-86835175	Rh12GR_788_1058	2	6.86	2252271	2338521
Affx-86783319	RhK5_3459_547	2	6.92	2902041	2988429
Affx-86794713	RhMCRND_2784_1005	2	7.15	3079865	3166258
Affx-86817401	Rh12GR_15512_892	2	7.23	1180648	1201823
Affx-86798338	RhMCRND_6327_1724	2	7.24	2086969	2173221
Affx-86810856	RhK5_2185_886	2	7.24	3561207	3687629
Affx-86804694	RhK5_835_1750	2	7.26	2501688	2587913
Affx-86826342	Rh12GR_45732_268	2	7.27	2279380	2365635
Affx-86806736	RhK5_570_1898	2	7.39	3296539	3422971
Affx-86839617	RhMCRND_12698_281	2	7.57	1403876	1425073
Affx-86844039	RhMCRND_3531_1658	2	7.66	1899468	1985717
Affx-86821321	Rh12GR_268_1450	2	7.79	2228226	2314479
Affx-86838023	RhMCRND_917_1944	2	7.79	2226440	2312693
Affx-86781219	RhK5_18808_156	2	7.83	2514947	2601176
Affx-86781983	RhK5_21162_359	2	7.83	1496028	1582303
Affx-86837629	RhK5_785_2622	2	7.86	2225129	2311382
Affx-86785852	RhK5_6546_136	2	7.88	2714741	2801166
Affx-86806111	RhK5_6435_948	2	7.89	2556317	2642743
Affx-86819034	Rh12GR_19651_184	2	7.91	2532261	2618489
Affx-86812863	RhK5_148_978	2	7.92	2949262	3035648
Affx-86814767	RhK5_10390_734	2	8	2248886	2335136
Affx-86807209	RhK5_5254_718	2	8.11	1936346	2022595
Affx-86800454	RhMCRND_9989_803	2	8.24	2876613	2963000
Affx-86802193	RhK5_98_3005	2	8.27	3710215	3836629
Affx-86804692	RhK5_835_2654	2	8.31	2499861	2586086
Affx-86794261	RhMCRND_25958_206	2	8.4	1997101	2083353
Affx-86836456	Rh12GR_84933_354	2	8.44	2125861	2212105
Affx-86780065	RhK5_1571_1078	2	8.45	2468245	2554475
Affx-86786713	RhK5_7674_276	2	8.46	2316041	2402295
Affx-86843042	Rh12GR_93341_122	2	8.47	3314446	3440877
Affx-86809143	RhK5_3483_492	2	8.48	3253476	3317464
Affx-86833135	Rh12GR_69687_253	2	8.54	2662339	2748764
Affx-86783177	RhK5_3288_1105	2	8.61	2662838	2749263
Affx-86812894	RhK5_148_392	2	8.83	2950454	3036840
Affx-86814360	RhK5_1113_914	2	8.92	3729849	3856260
Affx-86820757	Rh12GR_246_1673	2	9.07	3081349	3167742
Affx-86795963	RhMCRND_335_1084	2	9.32	2123038	2209283
Affx-86811720	RhK5_1858_509	2	9.35	3593152	3719575
Affx-86804676	RhK5_837_2146	2	9.47	1576099	1662375
Affx-86809308	RhK5_3345_961	2	9.48	3556641	3683063
Affx-86843150	RhK5_3149_367	2	9.49	3599974	3726395
Affx-86842076	RhMCRND_7_1211	2	9.56	3802084	3928495
Affx-86814374	RhK5_11113_494	2	9.74	4203265	4314035
Affx-86798238	RhMCRND_6170_1100	2	9.83	3673822	3800242
Affx-86812838	RhK5_14983_805	2	9.83	4395342	4506103
Affx-86809724	RhK5_3042_987	2	9.85	3590126	3716549
Affx-86777258	RhK5_10317_1391	2	10.02	3674503	3800923
Affx-86806336	RhK5_618_935	2	10.05	4597678	4708422
Affx-86800753	RhK5_8_6985	2	10.14	3801357	3927768
Affx-86820979	Rh12GR_25630_1283	2	10.16	3908810	4019604
Affx-86839048	Rh12GR_89099_173	2	10.2	4038035	4148820
Affx-86817626	Rh12GR_1608_1034	2	10.21	4044131	4154916
Affx-86812313	RhK5_1649_845	2	10.25	5388033	5586263
Affx-86800741	RhK5_8_3663	2	10.27	3796842	3923253
Affx-86839065	Rh12GR_13699_954	2	10.37	5566657	5764875
Affx-86782926	RhK5_300_1408	2	10.79	4942836	5053581
Affx-86810814	RhK5_2209_720	2	10.79	3755783	3882198
Affx-86806278	RhK5_6241_927	2	10.82	4339972	4450736
Affx-86794758	RhMCRND_28057_1136	2	10.83	4385232	4495994
Affx-86827627	Rh12GR_50511_438	2	10.84	2531581	2617809
Affx-86810939	RhK5_2143_256	2	10.88	1890153	1976402
Affx-86827350	Rh12GR_49679_297	2	10.98	4311011	4421779
Affx-86803450	Rh12GR_6196_1299	2	11.04	6209329	6407488
Affx-86841489	RhK5_5347_852	2	11.23	1998857	2085109
Affx-86797606	RhMCRND_5124_1559	2	11.37	3959790	4070579
Affx-86785562	RhK5_618_1322	2	11.47	4596328	4707072
Affx-86838996	RhK5_2513_2008	2	11.68	4218657	4329429
Affx-86831935	Rh12GR_64195_456	2	11.82	4243957	4354729
Affx-86777315	RhK5_10407_454	2	11.95	3448972	3575405
Affx-86809707	RhK5_3055_1929	2	12.04	4843347	4954094
Affx-86803043	Rh12GR_4295_124	2	12.15	5304858	5503094
Affx-86837317	RhK5_891_1906	2	12.15	5066478	5177207
Affx-86798977	RhMCRND_7341_1267	2	12.41	5062340	5173073
Affx-86807812	RhK5_4665_945	2	12.44	3532603	3659026
Affx-86805247	RhK5_758_646	2	12.45	4616398	4727140
Affx-86798596	RhMCRND_6725_114	2	12.48	5565616	5763834
Affx-86781144	RhK5_18602_154	2	12.53	5522545	5720768
Affx-86841681	RhK5_19428_875	2	12.74	6166647	6364809
Affx-86787122	RhK5_8236_281	2	12.8	5337691	5535924
Affx-86794383	RhMCRND_26483_1109	2	12.83	6054621	6252782
Affx-86787363	RhK5_8584_256	2	12.9	3558399	3684821
Affx-86799473	RhMCRND_8204_1163	2	12.93	3363922	3490352
Affx-86822009	Rh12GR_29377_423	2	12.94	NA	NA
Affx-86840260	RhMCRND_6863_1275	2	12.97	3632877	3759299
Affx-86838831	RhMCRND_5423_526	2	13.03	5494631	5692854
Affx-86835234	Rh12GR_79131_284	2	13.25	6718015	6916945
Affx-86798291	RhMCRND_6259_1276	2	13.28	6251336	6450291
Affx-86782369	RhK5_2372_1214	2	13.37	4070351	4181136
Affx-86838248	Rh12GR_9646_955	2	13.4	31250528	35302502
Affx-86796049	RhMCRND_34009_1312	2	13.47	3653628	3780043
Affx-86800201	RhMCRND_9511_1019	2	13.49	5427433	5625666
Affx-86815675	Rh12GR_11332_686	2	13.5	6155327	6353488
Affx-86838756	RhMCRND_5978_1334	2	13.63	5837254	6035462
Affx-86796705	RhMCRND_367_1105	2	13.85	5880160	6078370
Affx-86804458	RhK5_8705_87	2	13.85	5607931	5806143
Affx-86798116	RhMCRND_5978_1283	2	13.86	5836982	6035191
Affx-86786649	RhK5_758_1128	2	13.89	4617337	4728079
Affx-86805249	RhK5_758_2439	2	13.9	4618741	4729483
Affx-86842538	Rh12GR_7917_560	2	13.99	4640540	4751282
Affx-86797807	RhMCRND_5447_1174	2	14.08	4931901	5042647
Affx-86781476	RhK5_1962_1349	2	14.12	4950723	5061470
Affx-86834912	Rh12GR_77678_1002	2	14.28	5745939	5944140
Affx-86839134	RhMCRND_7341_889	2	14.29	5061821	5172554
Affx-86785641	RhK5_6280_133	2	14.31	6983070	7181991
Affx-86823956	Rh12GR_36198_243	2	14.32	6245355	6444311
Affx-86841399	RhMCRND_361_2795	2	14.34	6995385	7194304
Affx-86803455	Rh12GR_6196_659	2	14.37	6210214	6408373
Affx-86778701	RhK5_12828_168	2	14.41	7011869	7210788
Affx-86778733	RhK5_1288_1214	2	14.42	5341767	5540000
Affx-86840963	RhMCRND_1584_908	2	14.68	5088629	5286909
Affx-86809705	RhK5_3055_818	2	14.78	4841303	4952050
Affx-86839583	RhK5_4599_574	2	14.84	6661350	6860271
Affx-86797268	RhMCRND_4553_1800	2	14.87	5610558	5808770
Affx-86797655	RhMCRND_5191_1284	2	14.96	5524476	5722699
Affx-86787706	RhK5_9105_143	2	14.97	5795577	5993782
Affx-86791053	RhMCRND_1584_1213	2	15.05	5090011	5288290
Affx-86843273	Rh12GR_9031_1138	2	15.05	4722664	4833405
Affx-86796851	RhMCRND_3870_130	2	15.06	6210772	6408931
Affx-86797059	RhMCRND_4210_1101	2	15.1	4177832	4288607
Affx-86797531	RhMCRND_4983_529	2	15.11	4078590	4189377
Affx-86824926	Rh12GR_39991_91	2	15.29	7485093	7684074
Affx-86842359	RhMCRND_36499_924	2	15.41	6940386	7139304
Affx-86779521	RhK5_14470_319	2	15.43	6764728	6963655
Affx-86803792	RhK5_9797_3562	2	15.44	6904692	7103606
Affx-86809400	RhK5_326_2138	2	15.45	6819973	7018890
Affx-86804945	RhK5_8004_604	2	15.46	6479283	6678211
Affx-86814808	RhK5_10313_763	2	15.48	6594478	6793394
Affx-86824411	Rh12GR_3793_1296	2	15.59	6439450	6638382
Affx-86826901	Rh12GR_48247_1036	2	15.66	6775515	6974440
Affx-86778345	RhK5_12113_486	2	15.72	6913350	7112264
Affx-86797639	RhMCRND_5172_1852	2	15.74	6761936	6960863
Affx-86788305	RhMCRND_10008_734	2	15.8	4986826	5097570
Affx-86792378	RhMCRND_19444_278	2	15.85	6890079	7088993
Affx-86778905	RhK5_13204_304	2	15.86	6767111	6966038
Affx-86843824	RhK5_1730_1683	2	15.87	5471450	5669675
Affx-86837834	RhMCRND_9602_3535	2	15.9	6905990	7104904
Affx-86789536	RhMCRND_1235_1039	2	15.92	7040657	7239574
Affx-86812603	RhK5_1565_946	2	15.92	7536234	7735209
Affx-86786146	RhK5_6906_536	2	15.93	7076668	7275593
Affx-86839275	RhMCRND_1235_2748	2	15.94	7037485	7236402
Affx-86834695	Rh12GR_7669_1228	2	15.95	7932352	8131262
Affx-86820092	Rh12GR_2244_1824	2	15.96	8380190	8579027
Affx-86814568	RhK5_1072_2143	2	15.99	7041653	7240570
Affx-86795079	RhMCRND_2957_1386	2	16.07	6897241	7096155
Affx-86837428	RhK5_854_1963	2	16.17	8075305	8274187
Affx-86787341	RhK5_854_1368	2	16.18	8075899	8274781
Affx-86827289	Rh12GR_49470_701	2	16.19	6636453	6835373
Affx-86785232	RhK5_5773_576	2	16.3	6993143	7192062
Affx-86792148	RhMCRND_1874_1016	2	16.3	8149008	8347885
Affx-86796724	RhMCRND_3692_1243	2	16.31	8145554	8344432
Affx-86777322	RhK5_10414_518	2	16.36	7931285	8130195
Affx-86782815	RhK5_2889_1055	2	16.43	6762835	6961762
Affx-86839913	RhMCRND_4753_337	2	16.49	7280302	7479221
Affx-86780638	RhK5_17226_106	2	16.5	7264133	7463051
Affx-86785748	RhK5_6412_418	2	16.5	6774879	6973804
Affx-86806679	RhK5_5769_892	2	16.5	9456615	9651572
Affx-86784558	RhK5_4938_942	2	16.65	6551236	6750153
Affx-86810339	RhK5_2558_727	2	16.68	6751653	6950581
Affx-86789578	RhMCRND_12448_307	2	16.78	6891297	7090211
Affx-86776556	Rh88_6090_1173	2	16.9	11163237	11394973
Affx-86789925	RhMCRND_13194_694	2	16.92	8185142	8384016
Affx-86794006	RhMCRND_2496_1021	2	16.92	8098377	8297255
Affx-86799522	RhMCRND_8294_1039	2	16.96	8887236	9086007
Affx-86789761	RhMCRND_12848_678	2	16.97	9102758	9301516
Affx-86828287	Rh12GR_52622_268	2	17.09	10496672	10755618
Affx-86815376	Rh12GR_10537_335	2	17.18	7264299	7463217
Affx-86779223	RhK5_13873_131	2	17.23	9643848	9838788
Affx-86790574	RhMCRND_14653_277	2	17.33	11495000	11726728
Affx-86805608	RhK5_7061_595	2	17.39	8223965	8422823
Affx-86843846	Rh12GR_2244_968	2	17.55	8383536	8582373
Affx-86788601	RhMCRND_10548_190	2	17.63	8511911	8710720
Affx-86792795	RhMCRND_20790_1763	2	17.66	9335614	9530592
Affx-86814969	RhK5_10043_862	2	17.68	7052133	7251049
Affx-86790166	RhMCRND_13737_708	2	17.7	9077329	9276091
Affx-86792943	RhMCRND_2124_1658	2	17.77	9644019	9838959
Affx-86787991	RhK5_952_1022	2	17.79	8810245	9009018
Affx-86837425	RhK5_854_495	2	17.81	8077013	8275895
Affx-86801418	RhK5_42_3523	2	17.83	9070122	9268884
Affx-86822967	Rh12GR_32706_1011	2	18.01	10403377	10662328
Affx-86793236	RhMCRND_22219_368	2	18.03	9918635	10177661
Affx-86780811	RhK5_17670_176	2	18.05	9057649	9256411
Affx-86815885	Rh12GR_11858_1190	2	18.06	7950389	8149297
Affx-86781890	RhK5_20883_254	2	18.07	8681079	8879879
Affx-86811727	RhK5_1855_695	2	18.1	8193792	8392665
Affx-86840525	Rh12GR_93174_2220	2	18.13	9532343	9727288
Affx-86843946	RhMCRND_1217_701	2	18.14	11645517	11877224
Affx-86803945	RhK5_952_905	2	18.19	8810362	9009135
Affx-86782716	RhK5_2771_1325	2	18.26	9161809	9356809
Affx-86812807	RhK5_1506_1921	2	18.36	9508198	9703147
Affx-86785391	RhK5_597_1312	2	18.47	10409759	10668714
Affx-86817232	Rh12GR_15054_365	2	18.52	9577216	9772152
Affx-86839286	RhMCRND_2756_2210	2	18.52	9589328	9784266
Affx-86795448	RhMCRND_3128_1956	2	18.54	9760373	9955314
Affx-86803725	RhK5_991_855	2	18.68	8088361	8287243
Affx-86777026	Rh88_5929_989	2	18.69	5531506	5729729
Affx-86810171	RhK5_2673_832	2	18.72	9591112	9786050
Affx-86777349	RhK5_10449_184	2	18.74	9644817	9839757
Affx-86805196	RhK5_765_759	2	18.78	11081673	11313423
Affx-86824571	Rh12GR_3858_787	2	18.85	11490938	11722666
Affx-86837184	RhK5_9414_256	2	18.89	10558089	10817034
Affx-86800275	RhMCRND_9659_491	2	18.93	10356865	10615825
Affx-86803727	RhK5_991_310	2	18.95	8087817	8286699
Affx-86790564	RhMCRND_14629_456	2	18.97	9916314	10175340
Affx-86837588	RhK5_799_1395	2	18.97	9882132	10072043
Affx-86782445	RhK5_2461_1613	2	18.98	9764640	9959581
Affx-86794063	RhMCRND_25186_221	2	18.99	9372618	9567588
Affx-86796919	RhMCRND_3968_1109	2	18.99	11998918	12230600
Affx-86810437	RhK5_2481_634	2	18.99	11997486	12229169
Affx-86834677	Rh12GR_76610_317	2	19	8768842	8967619
Affx-86837762	RhMCRND_9762_783	2	19.01	10474831	10733783
Affx-86797154	RhMCRND_436_1724	2	19.02	9646122	9841062
Affx-86802501	Rh12GR_1_4402	2	19.24	11442686	11674417
Affx-86780804	RhK5_17649_140	2	19.33	10500255	10759201
Affx-86790796	RhMCRND_15211_1128	2	19.34	11066717	11298471
Affx-86828521	Rh12GR_53410_287	2	19.36	11123033	11354779
Affx-86809076	RhK5_3542_474	2	19.4	11318823	11550551
Affx-86838260	RhMCRND_11011_356	2	19.4	10556061	10815006
Affx-86821573	Rh12GR_27856_1484	2	19.41	10837311	11069071
Affx-86831998	Rh12GR_64438_476	2	19.41	11279188	11510920
Affx-86840890	RhMCRND_26121_943	2	19.45	10682921	10914689
Affx-86838647	RhK5_1705_891	2	19.52	11938903	12170600
Affx-86797322	RhMCRND_4654_1350	2	19.55	12258422	12490078
Affx-86786005	RhK5_6734_265	2	19.69	10360656	10619615
Affx-86817910	Rh12GR_16806_780	2	19.72	11584139	11815859
Affx-86825704	Rh12GR_43068_285	2	19.73	11215980	11447723
Affx-86841702	Rh12GR_14513_862	2	19.73	10145022	10404015
Affx-86802506	Rh12GR_1_6523	2	19.78	11447122	11678853
Affx-86783082	RhK5_3184_1420	2	19.81	11833413	12065106
Affx-86802490	Rh12GR_1_11521	2	19.81	11457167	11688898
Affx-86780576	RhK5_1705_1117	2	19.84	11937484	12169181
Affx-86797383	RhMCRND_4746_1157	2	19.92	11104013	11335761
Affx-86808078	RhK5_4418_945	2	19.93	7140212	7339136
Affx-86809074	RhK5_3542_913	2	19.95	11318065	11549793
Affx-86802489	Rh12GR_1_11266	2	20.11	11456758	11688489
Affx-86798855	RhMCRND_7138_1286	2	20.16	11197050	11428793
Affx-86837251	RhK5_9167_747	2	20.24	12206250	12437910
Affx-86792778	RhMCRND_20722_288	2	20.25	12326694	12558345
Affx-86823094	Rh12GR_3314_2092	2	20.26	12193005	12424667
Affx-86834186	Rh12GR_74311_159	2	20.28	10875662	11107421
Affx-86776802	Rh88_9367_392	2	20.31	12334473	12566124
Affx-86804487	RhK5_8657_670	2	20.36	12185800	12417463
Affx-86834234	Rh12GR_74534_277	2	20.37	12338453	12570104
Affx-86800317	RhMCRND_9738_705	2	20.63	12385070	12616713
Affx-86816097	Rh12GR_12336_1411	2	20.68	12523357	12754983
Affx-86807536	RhK5_49_4165	2	20.69	8275870	8474716
Affx-86798172	RhMCRND_6070_527	2	20.72	12512378	12744004
Affx-86840385	RhMCRND_14126_968	2	20.75	9777823	9972760
Affx-86785560	RhK5_6188_326	2	20.84	7477414	7676395
Affx-86797559	RhMCRND_5036_1030	2	20.88	11401024	11632752
Affx-86786775	RhK5_775_2284	2	20.91	7271773	7470690
Affx-86829914	Rh12GR_5780_1184	2	20.98	11196957	11428700
Affx-86834036	Rh12GR_73612_1200	2	20.98	8996485	9195250
Affx-86791192	RhMCRND_16212_432	2	20.99	9328959	9523938
Affx-86790425	RhMCRND_14317_115	2	21.08	9658771	9853708
Affx-86815344	Rh12GR_10447_154	2	21.09	8266290	8465140
Affx-86796158	RhMCRND_34467_276	2	21.1	8493763	8692573
Affx-86799156	RhMCRND_7648_1084	2	21.18	9609392	9804329
Affx-86789496	RhMCRND_1227_1570	2	21.51	12334533	12566184
Affx-86786636	RhK5_7570_431	2	21.54	12272909	12504565
Affx-86783736	RhK5_3975_1002	2	21.56	12673175	12904782
Affx-86824650	Rh12GR_38877_337	2	21.6	12895341	13126925
Affx-86827623	Rh12GR_50494_216	2	21.72	12377027	12608678
Affx-86792284	RhMCRND_19167_1510	2	21.73	12382474	12614117
Affx-86793519	RhMCRND_23167_332	2	21.74	12384150	12615793
Affx-86838056	RhMCRND_7880_979	2	21.78	12769416	13001011
Affx-86831306	Rh12GR_62150_1141	2	21.79	12603658	12835271
Affx-86841465	Rh12GR_92123_387	2	21.83	8709143	8907941
Affx-86803729	RhK5_991_1149	2	21.94	8088655	8287537
Affx-86835034	Rh12GR_7824_1033	2	21.97	13152822	13384386
Affx-86803443	Rh12GR_7824_384	2	22	13151216	13382780
Affx-86791046	RhMCRND_15838_285	2	22.01	13482516	13714051
Affx-86779533	RhK5_1448_1227	2	22.02	8099402	8298280
Affx-86780350	RhK5_16436_1249	2	22.05	13478326	13709862
Affx-86832521	Rh12GR_6672_652	2	22.08	8762157	8960936
Affx-86814819	RhK5_10288_562	2	22.09	14438198	14650018
Affx-86835896	Rh12GR_8207_1020	2	22.09	13347623	13579179
Affx-86840769	Rh12GR_25463_943	2	22.1	13209066	13440620
Affx-86809562	RhK5_3159_630	2	22.25	13889605	14101404
Affx-86801621	RhK5_1994_1782	2	22.45	14462195	14674019
Affx-86843443	RhMCRND_13246_1409	2	22.45	12764550	12996145
Affx-86786632	RhK5_7562_208	2	22.46	12674838	12906445
Affx-86843612	RhMCRND_7468_986	2	22.52	11570084	11801804
Affx-86803960	RhK5_9507_350	2	22.55	12996790	13228363
Affx-86841834	RhK5_2009_1137	2	22.61	13070813	13302382
Affx-86813023	RhK5_1448_414	2	22.62	8100868	8299746
Affx-86808962	RhK5_3642_558	2	22.63	13095148	13326717
Affx-86802754	Rh12GR_18395_2760	2	22.72	14462984	14674808
Affx-86796836	RhMCRND_3853_317	2	22.78	13171036	13402594
Affx-86801419	RhK5_42_3598	2	22.8	9070411	9269173
Affx-86793386	RhMCRND_22706_308	2	22.84	14608379	14819978
Affx-86837685	RhMCRND_9932_921	2	22.85	14611332	14822931
Affx-86803445	Rh12GR_7824_489	2	22.87	13152061	13383625
Affx-86787889	RhK5_9380_260	2	22.91	14636006	14847607
Affx-86813552	RhK5_1312_994	2	23.04	13233174	13464725
Affx-86843036	RhK5_2261_1720	2	23.04	9026212	9224981
Affx-86786700	RhK5_765_132	2	23.05	11082690	11314440
Affx-86816755	Rh12GR_13906_341	2	23.07	14635786	14847387
Affx-86837508	RhK5_825_1694	2	23.09	13212071	13443624
Affx-86796051	RhMCRND_3401_1316	2	23.12	14260280	14472041
Affx-86810072	RhK5_2771_180	2	23.15	9163809	9358810
Affx-86782764	RhK5_2825_228	2	23.16	8999840	9198605
Affx-86791654	RhMCRND_1735_245	2	23.22	13234307	13465858
Affx-86791516	RhMCRND_1697_1835	2	23.23	13062473	13294042
Affx-86810571	RhK5_2391_601	2	23.3	15241487	15453389
Affx-86780552	RhK5_1698_1344	2	23.31	14357966	14569722
Affx-86838120	Rh12GR_72077_741	2	23.47	9916044	10175070
Affx-86791711	RhMCRND_17486_406	2	23.51	14508033	14719649
Affx-86801626	RhK5_1994_3462	2	23.55	14463875	14675699
Affx-86841575	RhMCRND_3813_437	2	23.56	17542285	17754668
Affx-86781125	RhK5_1854_114	2	23.61	14439408	14651228
Affx-86801620	RhK5_1994_1359	2	23.62	14461772	14673596
Affx-86825629	Rh12GR_42776_503	2	23.66	15398822	15610713
Affx-86783361	RhK5_3511_1028	2	23.69	17462286	17674674
Affx-86815934	Rh12GR_1197_1718	2	23.7	15685847	15898029
Affx-86793964	RhMCRND_2481_1321	2	23.72	14450928	14662749
Affx-86798425	RhMCRND_6466_741	2	23.78	12448164	12679797
Affx-86811974	RhK5_17651_206	2	23.97	14672403	14884008
Affx-86826981	Rh12GR_4847_1211	2	23.98	15791790	16003965
Affx-86811898	RhK5_1795_926	2	24.03	13106239	13337807
Affx-86807454	RhK5_503_473	2	24.04	10508717	10767663
Affx-86802502	Rh12GR_1_4809	2	24.07	11443165	11674896
Affx-86800403	RhMCRND_9888_542	2	24.11	15895305	16107507
Affx-86840394	RhMCRND_5173_2260	2	24.17	16915476	17127952
Affx-86812195	RhK5_16930_783	2	24.19	11377031	11608757
Affx-86804230	RhK5_9114_613	2	24.2	11173987	11405726
Affx-86825938	Rh12GR_44073_397	2	24.21	11546404	11778128
Affx-86813840	RhK5_12369_995	2	24.39	14741450	14953044
Affx-86777642	RhK5_10874_369	2	24.41	10824168	11055926
Affx-86791926	RhMCRND_18086_381	2	24.49	11468651	11700380
Affx-86790816	RhMCRND_15258_1253	2	24.52	12593079	12824701
Affx-86788897	RhMCRND_11127_233	2	24.53	14750661	14962255
Affx-86796813	RhMCRND_3813_1304	2	24.55	17541420	17753803
Affx-86841454	Rh12GR_80781_967	2	24.57	12680494	12912101
Affx-86806083	RhK5_6472_681	2	24.67	13115540	13347108
Affx-86822977	Rh12GR_32747_728	2	24.77	18224530	18436888
Affx-86787356	RhK5_8572_508	2	24.81	16649321	16861628
Affx-86810663	RhK5_2318_924	2	24.82	18522485	18734925
Affx-86792262	RhMCRND_1910_1019	2	24.9	14743985	14955579
Affx-86786208	RhK5_6987_78	2	24.94	11968394	12200078
Affx-86839291	RhMCRND_7536_913	2	25.02	16756398	16968914
Affx-86795734	RhMCRND_32628_261	2	25.03	17800879	18013234
Affx-86817677	Rh12GR_16227_256	2	25.03	11659754	11891457
Affx-86777036	Rh88_6743_937	2	25.04	11720936	11952642
Affx-86784677	RhK5_5079_1000	2	25.07	15781073	15993247
Affx-86814527	RhK5_1079_580	2	25.09	18334659	18546994
Affx-86833028	Rh12GR_69185_286	2	25.13	14524989	14736605
Affx-86791039	RhMCRND_1582_1973	2	25.17	18341011	18553348
Affx-86801910	RhK5_72_1781	2	25.18	16445617	16657718
Affx-86809513	RhK5_319_2317	2	25.3	18372034	18584365
Affx-86782385	RhK5_2391_1121	2	25.32	15242107	15454009
Affx-86775697	Rh88_21943_231	2	25.33	18005202	18217564
Affx-86832899	Rh12GR_68555_240	2	25.36	15911863	16124064
Affx-86823262	Rh12GR_33751_1410	2	25.38	15241552	15453454
Affx-86811545	RhK5_19181_931	2	25.47	16036968	16249159
Affx-86790179	RhMCRND_13759_526	2	25.48	16421088	16633195
Affx-86821445	Rh12GR_27337_485	2	25.52	16144499	16356668
Affx-86842487	RhMCRND_7997_877	2	25.53	12907962	13139543
Affx-86790874	RhMCRND_15411_715	2	25.54	12947559	13179140
Affx-86815493	Rh12GR_10861_1073	2	25.57	14747619	14959213
Affx-86843322	RhMCRND_122_4220	2	25.65	16054328	16266510
Affx-86779856	RhK5_15218_582	2	25.66	16770030	16982544
Affx-86807211	RhK5_525_2862	2	25.66	14887463	15099033
Affx-86789507	RhMCRND_122_1042	2	25.67	16061154	16273336
Affx-86777683	RhK5_10952_173	2	25.75	18529184	18741622
Affx-86791922	RhMCRND_18078_1022	2	25.76	18333234	18545569
Affx-86825365	Rh12GR_4167_1807	2	25.79	18340725	18553062
Affx-86821337	Rh12GR_26945_687	2	25.87	18339449	18551786
Affx-86780917	RhK5_1798_1091	2	25.91	19339346	19551711
Affx-86838352	RhK5_5563_824	2	25.98	16249579	16461722
Affx-86794136	RhMCRND_2548_1256	2	26.02	17530986	17743369
Affx-86839439	RhMCRND_29569_1544	2	26.08	15790832	16003007
Affx-86841280	RhK5_7427_740	2	26.1	16725466	16937768
Affx-86797625	RhMCRND_5152_1136	2	26.15	17647626	17860005
Affx-86810355	RhK5_2543_971	2	26.17	16071358	16283536
Affx-86809517	RhK5_319_2098	2	26.27	18370950	18583281
Affx-86809503	RhK5_319_849	2	26.28	18365965	18578295
Affx-86801916	RhK5_72_3284	2	26.3	16447120	16659221
Affx-86814035	RhK5_1188_367	2	26.41	13001323	13232896
Affx-86782966	RhK5_3054_1018	2	26.5	19279629	19491999
Affx-86819592	Rh12GR_21180_456	2	26.5	19547380	19759707
Affx-86843628	RhK5_3146_172	2	26.51	16752659	16965177
Affx-86779967	RhK5_15472_251	2	26.52	18899096	19111494
Affx-86786311	RhK5_7124_329	2	26.53	18454074	18666502
Affx-86800152	RhMCRND_9418_1022	2	26.57	17393253	17605649
Affx-86797970	RhMCRND_5731_1002	2	26.63	17866805	18079156
Affx-86814533	RhK5_10786_400	2	26.68	19708246	19920546
Affx-86842941	RhK5_11167_515	2	26.74	19345869	19558234
Affx-86794761	RhMCRND_2806_1048	2	26.79	19339025	19551390
Affx-86824943	Rh12GR_4004_2285	2	26.81	20145404	20357298
Affx-86791377	RhMCRND_16650_1702	2	26.83	18257654	18470002
Affx-86779605	RhK5_14671_175	2	26.85	17822247	18034603
Affx-86837188	RhK5_9405_484	2	26.9	12385119	12616762
Affx-86810690	RhK5_2309_1810	2	26.98	13027640	13259212
Affx-86830921	Rh12GR_60935_1077	2	26.99	18257132	18469480
Affx-86829742	Rh12GR_57223_278	2	27	20563182	20774980
Affx-86779611	RhK5_14681_1178	2	27.06	17873944	18086294
Affx-86798957	RhMCRND_7302_410	2	27.13	20622490	20834291
Affx-86835261	Rh12GR_79263_265	2	27.13	18423704	18636133
Affx-86793675	RhMCRND_23716_1043	2	27.17	18437144	18649571
Affx-86841128	Rh12GR_29928_841	2	27.18	18458571	18671009
Affx-86835135	Rh12GR_7870_1037	2	27.2	11828384	12060079
Affx-86778322	RhK5_12071_183	2	27.26	19482753	19695103
Affx-86783096	RhK5_319_1098	2	27.28	18367020	18579351
Affx-86829158	Rh12GR_55341_1018	2	27.28	19677191	19889495
Affx-86790607	RhMCRND_14732_616	2	27.48	19941116	20153383
Affx-86781061	RhK5_18352_554	2	27.51	13072910	13304479
Affx-86804257	RhK5_9072_385	2	27.53	12630095	12861706
Affx-86818756	Rh12GR_18929_149	2	27.55	14451118	14662939
Affx-86810200	RhK5_2652_776	2	27.63	19158863	19371245
Affx-86807283	RhK5_5186_615	2	27.64	20255672	20467554
Affx-86782529	RhK5_2553_1361	2	27.65	20334874	20546752
Affx-86798582	RhMCRND_6703_1113	2	27.65	18588025	18800455
Affx-86832663	Rh12GR_67452_1066	2	27.67	18450869	18663297
Affx-86810198	RhK5_2652_960	2	27.76	19159151	19371533
Affx-86831410	Rh12GR_6245_1141	2	27.87	19315463	19527832
Affx-86782991	RhK5_3086_738	2	27.88	19080442	19292804
Affx-86786281	RhK5_7084_884	2	27.93	19483422	19695772
Affx-86791347	RhMCRND_16585_268	2	27.98	20493500	20705310
Affx-86815374	Rh12GR_10531_447	2	28.12	19389236	19601595
Affx-86834378	Rh12GR_75200_141	2	28.29	19322956	19535322
Affx-86799686	RhMCRND_8555_1475	2	28.39	19481669	19694019
Affx-86797242	RhMCRND_4512_1017	2	28.44	19553785	19766110
Affx-86796695	RhMCRND_3675_1440	2	28.45	13349008	13580564
Affx-86797978	RhMCRND_5747_1287	2	28.49	19279872	19492242
Affx-86839226	Rh12GR_27855_457	2	28.49	27278392	27492258
Affx-86840902	RhMCRND_7302_851	2	28.52	20622928	20834729
Affx-86829002	Rh12GR_5484_252	2	28.54	20560496	20772294
Affx-86829589	Rh12GR_56726_177	2	28.54	22565251	22779411
Affx-86841917	Rh12GR_16363_438	2	28.54	12189242	12420904
Affx-86816143	Rh12GR_12436_375	2	28.56	19686488	19898791
Affx-86810054	RhK5_2780_289	2	28.57	19378331	19590694
Affx-86814002	RhK5_1199_998	2	28.59	19064915	19277284
Affx-86827863	Rh12GR_51273_631	2	28.76	17615176	17827557
Affx-86797920	RhMCRND_5653_845	2	28.9	13196680	13428236
Affx-86815017	Rh12GR_100076_433	2	28.94	29204313	32850491
Affx-86811248	RhK5_2027_1478	2	29.02	19568515	19780836
Affx-86812171	RhK5_1698_423	2	29.33	14360297	14572053
Affx-86831221	Rh12GR_61893_128	2	29.59	22402814	22616963
Affx-86821500	Rh12GR_2752_2199	2	29.93	22532053	22746219
Affx-86809216	RhK5_342_404	2	29.95	20730895	20942734
Affx-86830496	Rh12GR_59682_228	2	29.98	16213637	16425790
Affx-86812300	RhK5_1653_985	2	29.99	20147144	20359037
Affx-86813080	RhK5_143_3043	2	30	29927305	33573384
Affx-86806858	RhK5_5579_706	2	30.01	17881012	18093359
Affx-86808732	RhK5_3864_396	2	30.02	17742066	17954427
Affx-86777587	RhK5_1078_1917	2	30.04	22961728	23175899
Affx-86810565	RhK5_239_346	2	30.09	20356944	20568782
Affx-86778645	RhK5_12709_399	2	30.1	17663252	17875630
Affx-86831933	Rh12GR_6417_1521	2	30.11	22430514	22644657
Affx-86783214	RhK5_3328_1510	2	30.32	21009148	21221180
Affx-86812693	RhK5_1537_540	2	30.44	23437295	23651468
Affx-86776869	Rh88_13565_606	2	30.48	29952677	33598757
Affx-86838276	RhMCRND_5935_845	2	30.49	30620549	34793727
Affx-86801036	RhK5_4354_6338	2	30.5	40480257	30037996
Affx-86809220	RhK5_342_2346	2	30.52	20728953	20940792
Affx-86803134	Rh12GR_24154_284	2	30.55	29963235	33609315
Affx-86817897	Rh12GR_16769_403	2	30.57	25142788	25356848
Affx-86804891	RhK5_8074_355	2	30.79	20820410	21032240
Affx-86813664	RhK5_12869_226	2	30.81	26231191	26445137
Affx-86828578	Rh12GR_53589_344	2	30.89	31192769	35233043
Affx-86789295	RhMCRND_11931_653	2	30.9	24090275	24304421
Affx-86806484	RhK5_6024_859	2	30.98	24262159	24476302
Affx-86805544	RhK5_7159_804	2	31	20829840	21041669
Affx-86784956	RhK5_5421_607	2	31.05	21074334	21286409
Affx-86813863	RhK5_123_2033	2	31.09	28375801	28589596
Affx-86828774	Rh12GR_5414_1118	2	31.09	21069732	21281807
Affx-86798202	RhMCRND_6113_1208	2	31.11	20774006	20985842
Affx-86783768	RhK5_4013_1133	2	31.16	40644593	30202298
Affx-86814608	RhK5_1064_247	2	31.22	21118535	21330604
Affx-86798250	RhMCRND_6188_316	2	31.25	24209048	24423189
Affx-86802108	RhK5_1867_2659	2	31.26	23954283	24168441
Affx-86788618	RhMCRND_10588_1013	2	31.27	22032738	22246895
Affx-86785105	RhK5_560_1251	2	31.28	21131438	21343506
Affx-86837438	RhK5_850_887	2	31.28	22062433	22276586
Affx-86790725	RhMCRND_1502_1313	2	31.32	24283941	24498080
Affx-86825792	Rh12GR_43463_304	2	31.35	21882471	22096629
Affx-86796044	RhMCRND_3396_226	2	31.38	21229117	21441162
Affx-86831090	Rh12GR_6146_1652	2	31.43	20804194	21016029
Affx-86828004	Rh12GR_51754_1325	2	31.76	22565580	22779740
Affx-86802580	Rh12GR_53327_9677	2	31.99	40494491	30052230
Affx-86787506	RhK5_8795_795	2	32.02	21226413	21438458
Affx-86810701	RhK5_229_749	2	32.06	22740522	22954648
Affx-86838157	RhK5_6455_750	2	32.11	39948161	29505939
Affx-86801040	RhK5_4354_7142	2	32.15	40478569	30036308
Affx-86842411	RhK5_722_344	2	32.17	28881321	32527530
Affx-86826879	Rh12GR_4817_1529	2	32.19	26980769	27194656
Affx-86843270	Rh12GR_1577_2614	2	32.19	26616775	26830689
Affx-86843676	RhMCRND_1119_1986	2	32.19	23607287	23821458
Affx-86779785	RhK5_15065_167	2	32.23	23117990	23332137
Affx-86804583	RhK5_850_974	2	32.23	22062250	22276403
Affx-86791147	RhMCRND_16100_332	2	32.24	23427968	23642141
Affx-86840032	Rh12GR_8696_646	2	32.24	27024630	27238499
Affx-86776699	Rh88_7839_468	2	32.25	26231347	26445293
Affx-86810368	RhK5_2527_844	2	32.25	31608805	35675405
Affx-86803213	Rh12GR_82305_3630	2	32.32	23818736	24032905
Affx-86783280	RhK5_3411_706	2	32.38	22555554	22769715
Affx-86834866	Rh12GR_7748_650	2	32.42	23658845	23873026
Affx-86794741	RhMCRND_27_1449	2	32.43	27446343	27660195
Affx-86810727	RhK5_2276_663	2	32.47	24566469	24780579
Affx-86798772	RhMCRND_7008_1091	2	32.49	23921513	24135664
Affx-86801033	RhK5_4354_6128	2	32.5	40480467	30038206
Affx-86803212	Rh12GR_82305_3579	2	32.5	23818787	24032956
Affx-86811731	RhK5_1853_86	2	32.6	22589345	22803496
Affx-86777141	RhK5_10134_521	2	32.68	28480780	28694563
Affx-86820760	Rh12GR_24706_1164	2	32.68	22961862	23176033
Affx-86807607	RhK5_4876_356	2	32.69	24091552	24305698
Affx-86798183	RhMCRND_6087_1045	2	32.7	23988752	24202910
Affx-86782868	RhK5_2944_1033	2	32.71	24008876	24223030
Affx-86840242	RhK5_4013_765	2	32.83	40643097	30200802
Affx-86808574	RhK5_4013_241	2	32.86	40641253	30198956
Affx-86843662	Rh12GR_57406_919	2	32.87	26935618	27149515
Affx-86805765	RhK5_6864_989	2	32.91	25387705	25601723
Affx-86834811	Rh12GR_77221_485	2	32.92	24269754	24483894
Affx-86804686	RhK5_836_2340	2	33.04	24279906	24494045
Affx-86813078	RhK5_143_3167	2	33.05	29929445	33575528
Affx-86840866	Rh12GR_96906_1321	2	33.06	40138695	29696468
Affx-86810713	RhK5_229_1988	2	33.07	22739283	22953409
Affx-86782511	RhK5_2527_1090	2	33.08	31608365	35674967
Affx-86782285	RhK5_2276_1423	2	33.12	24568392	24782502
Affx-86797216	RhMCRND_4465_772	2	33.15	39851426	29409215
Affx-86782744	RhK5_2802_1373	2	33.17	29375112	33021276
Affx-86786810	RhK5_7808_292	2	33.19	23120506	23334653
Affx-86813089	RhK5_143_1687	2	33.19	29917993	33564074
Affx-86788364	RhMCRND_10107_358	2	33.2	24262920	24477063
Affx-86793123	RhMCRND_21816_226	2	33.2	24202809	24416944
Affx-86815001	Rh12GR_100005_955	2	33.21	28296056	28509862
Affx-86833991	Rh12GR_73417_267	2	33.25	25371259	25585284
Affx-86806498	RhK5_6002_598	2	33.26	27877743	28091583
Affx-86841457	Rh12GR_53908_964	2	33.28	41894450	31453235
Affx-86789765	RhMCRND_12854_401	2	33.3	28886780	32532988
Affx-86825947	Rh12GR_440_2101	2	33.31	28491856	28705638
Affx-86828383	Rh12GR_52947_502	2	33.31	24635275	24849386
Affx-86787660	RhK5_9030_488	2	33.32	23803363	24017535
Affx-86802119	RhK5_1867_704	2	33.32	23951720	24165878
Affx-86814073	RhK5_11796_246	2	33.32	24198152	24412287
Affx-86792908	RhMCRND_21133_686	2	33.36	24607764	24821876
Affx-86806060	RhK5_6502_817	2	33.37	40499886	30057624
Affx-86827489	Rh12GR_50093_298	2	33.37	27513894	27727739
Affx-86838857	RhMCRND_27_2447	2	33.38	27447339	27661191
Affx-86784918	RhK5_5372_256	2	33.4	30621526	34794705
Affx-86811977	RhK5_1763_814	2	33.4	27913796	28127629
Affx-86813076	RhK5_143_3380	2	33.4	29929918	33576001
Affx-86811981	RhK5_1763_1646	2	33.41	27915376	28129209
Affx-86824567	Rh12GR_3856_1455	2	33.45	28970291	32616489
Affx-86797527	RhMCRND_4979_174	2	33.49	26905201	27119104
Affx-86816286	Rh12GR_1275_1168	2	33.55	29144745	32790934
Affx-86815317	Rh12GR_10384_1753	2	33.58	29917867	33563948
Affx-86803740	RhK5_988_941	2	33.59	25028466	25242539
Affx-86837316	RhK5_8912_496	2	33.6	30084151	33713830
Affx-86837137	RhK5_957_2241	2	33.62	21216059	21428105
Affx-86782159	RhK5_2179_1162	2	33.63	30003653	33652878
Affx-86802116	RhK5_1867_459	2	33.65	23951475	24165633
Affx-86798751	RhMCRND_697_1288	2	33.68	22558843	22773003
Affx-86814605	RhK5_1064_858	2	33.68	21117693	21329762
Affx-86820222	Rh12GR_22742_1181	2	33.7	41482391	31041153
Affx-86789685	RhMCRND_12683_680	2	33.73	29184143	32830327
Affx-86782100	RhK5_21579_1450	2	33.74	29221577	32867755
Affx-86809952	RhK5_2871_768	2	33.76	25202703	25416753
Affx-86812368	RhK5_1631_240	2	33.77	41446489	31005256
Affx-86809592	RhK5_3134_805	2	33.78	41473785	31032548
Affx-86786744	RhK5_7714_333	2	33.79	25408902	25622918
Affx-86799609	RhMCRND_8434_1183	2	33.81	27837629	28051470
Affx-86804597	RhK5_848_725	2	33.82	31438955	35460065
Affx-86805497	RhK5_722_463	2	33.83	28881440	32527649
Affx-86813084	RhK5_143_2166	2	33.83	29923593	33569674
Affx-86796224	RhMCRND_34748_159	2	33.86	28886220	32532428
Affx-86836667	Rh12GR_85853_570	2	33.87	31764461	35838174
Affx-86827587	Rh12GR_5038_1541	2	33.88	27938175	28152003
Affx-86817824	Rh12GR_16591_1172	2	33.89	39780317	29338111
Affx-86807060	RhK5_5372_389	2	33.9	30621401	34794580
Affx-86821917	Rh12GR_29064_962	2	33.9	30078302	33708206
Affx-86797342	RhMCRND_4682_1030	2	33.93	29644844	33290975
Affx-86791359	RhMCRND_16607_271	2	33.94	23429445	23643618
Affx-86813059	RhK5_143_721	2	33.99	29917027	33563108
Affx-86827892	Rh12GR_51378_231	2	34.02	29227669	32873845
Affx-86796982	RhMCRND_4090_1157	2	34.03	29157081	32803267
Affx-86815021	Rh12GR_100099_1889	2	34.04	29156208	32802394
Affx-86803137	Rh12GR_24154_545	2	34.05	29962304	33608384
Affx-86798799	RhMCRND_7041_1040	2	34.16	29437909	33084064
Affx-86783375	RhK5_3529_1080	2	34.17	43634677	45318219
Affx-86802107	RhK5_1867_250	2	34.18	23951266	24165424
Affx-86789032	RhMCRND_11405_502	2	34.19	29371532	33017696
Affx-86840002	RhMCRND_4877_901	2	34.19	31574847	35627322
Affx-86779341	RhK5_14093_250	2	34.2	45803995	48001513
Affx-86785428	RhK5_6024_172	2	34.2	24263136	24477279
Affx-86834289	Rh12GR_74742_504	2	34.22	33043779	37097471
Affx-86839745	RhMCRND_6549_185	2	34.22	23766208	23980385
Affx-86782561	RhK5_2589_1083	2	34.27	44509383	46576929
Affx-86795499	RhMCRND_31545_461	2	34.29	23125356	23339503
Affx-86813093	RhK5_143_1427	2	34.29	29917733	33563814
Affx-86778838	RhK5_1307_1120	2	34.36	29952961	33599041
Affx-86825224	Rh12GR_4108_1582	2	34.36	29648051	33294182
Affx-86832936	Rh12GR_68723_1029	2	34.38	29436536	33082690
Affx-86782171	RhK5_21830_1058	2	34.49	34229425	37876508
Affx-86799678	RhMCRND_8535_373	2	34.52	29232082	32878258
Affx-86775370	Rh88_13565_398	2	34.56	29952289	33598369
Affx-86779806	RhK5_15105_1214	2	34.63	30866284	34980513
Affx-86843199	Rh12GR_31250_1231	2	34.64	24599148	24813261
Affx-86836140	Rh12GR_83259_1329	2	34.82	31612028	35679163
Affx-86827685	Rh12GR_50686_1140	2	34.88	29953013	33599093
Affx-86814951	RhK5_10070_943	2	34.98	31124973	35200133
Affx-86838998	RhK5_3876_591	2	35.3	39729102	29286896
Affx-86797443	RhMCRND_4846_1049	2	35.66	30282295	34220546
Affx-86776598	Rh88_6682_1295	2	35.71	25408953	25622969
Affx-86822908	Rh12GR_32512_324	2	35.8	44265713	46019240
Affx-86794783	RhMCRND_2818_1469	2	35.86	27912000	28125834
Affx-86807096	RhK5_534_2642	2	35.86	31772990	35846448
Affx-86805445	RhK5_7307_834	2	36.01	30516636	34646455
Affx-86782722	RhK5_2778_1038	2	36.05	32199706	36325907
Affx-86785717	RhK5_6379_370	2	36.1	32249602	36390954
Affx-86805581	RhK5_710_827	2	36.21	46406201	48513425
Affx-86838151	Rh12GR_4620_495	2	36.25	29561908	33208048
Affx-86837445	RhK5_848_637	2	36.34	31439043	35460153
Affx-86800267	RhMCRND_9642_545	2	36.45	39265489	43734905
Affx-86832972	Rh12GR_68868_322	2	36.55	31583947	35643825
Affx-86809682	RhK5_308_262	2	36.58	35740401	39058798
Affx-86808664	RhK5_3923_449	2	36.59	35600598	38942237
Affx-86801932	RhK5_71_380	2	36.6	36148414	39211219
Affx-86804011	RhK5_94_3635	2	36.6	37864736	41549200
Affx-86815020	Rh12GR_10008_113	2	36.62	35603919	38945515
Affx-86829793	Rh12GR_57406_254	2	36.62	26933715	27147612
Affx-86820027	Rh12GR_2227_1081	2	36.89	47666100	49808019
Affx-86790019	RhMCRND_1340_1682	2	36.96	32957321	36978828
Affx-86813915	RhK5_1217_1790	2	36.98	32957540	36979047
Affx-86778331	RhK5_12088_311	2	37.07	38454175	42443877
Affx-86789626	RhMCRND_12542_783	2	37.17	33418451	37275851
Affx-86805826	RhK5_6788_760	2	37.19	31509774	35558256
Affx-86804751	RhK5_8242_403	2	37.28	33871520	37605959
Affx-86840729	RhMCRND_1840_626	2	37.32	32339813	36544178
Affx-86814167	RhK5_11560_336	2	37.39	37672767	41317904
Affx-86821678	Rh12GR_28247_1832	2	37.44	48389553	50601720
Affx-86780371	RhK5_16492_279	2	37.46	44844833	46969807
Affx-86833600	Rh12GR_71806_462	2	37.46	33543114	37489554
Affx-86824902	Rh12GR_3989_1091	2	37.47	38405063	42521855
Affx-86808358	RhK5_418_2065	2	37.54	34664629	38240068
Affx-86810025	RhK5_2811_888	2	37.56	44578105	46584032
Affx-86776116	Rh88_37064_211	2	37.57	42917749	43569022
Affx-86797514	RhMCRND_4964_1269	2	37.59	34224576	37871847
Affx-86839281	RhMCRND_13391_484	2	37.6	33537355	37483875
Affx-86827867	Rh12GR_5127_1105	2	37.62	44578338	46584263
Affx-86784425	RhK5_4776_1023	2	37.63	27278919	27492785
Affx-86783930	RhK5_418_1475	2	37.69	34665219	38240658
Affx-86831467	Rh12GR_62642_869	2	37.75	31548913	35597521
Affx-86791334	RhMCRND_1655_1159	2	37.84	34893478	38525486
Affx-86778651	RhK5_1271_1061	2	37.87	34889708	38521745
Affx-86812505	RhK5_1591_575	2	37.88	34730037	38297879
Affx-86786415	RhK5_7270_394	2	38.02	49836910	52049537
Affx-86780898	RhK5_1793_904	2	38.08	27583835	27797673
Affx-86788332	RhMCRND_1004_1617	2	38.11	46633395	48769553
Affx-86801936	RhK5_71_4818	2	38.15	36171708	39236555
Affx-86775609	Rh88_18799_404	2	38.18	32213735	36354927
Affx-86785350	RhK5_5932_250	2	38.19	35252697	38647278
Affx-86784629	RhK5_5023_1201	2	38.25	35358481	38784035
Affx-86830490	Rh12GR_59672_72	2	38.29	37363320	40962755
Affx-86814692	RhK5_10512_867	2	38.3	36469228	39818537
Affx-86779227	RhK5_13880_145	2	38.37	28463428	28677210
Affx-86827118	Rh12GR_48901_1131	2	38.46	37844028	41527938
Affx-86804611	RhK5_8465_57	2	38.49	36964474	40249094
Affx-86780501	RhK5_16850_190	2	38.5	37662608	41307693
Affx-86843833	RhMCRND_1481_395	2	38.51	37844734	41528644
Affx-86793875	RhMCRND_24525_330	2	38.53	37680078	41325238
Affx-86807598	RhK5_4884_828	2	38.53	37843480	41527390
Affx-86817972	Rh12GR_16964_502	2	38.57	35601590	38943221
Affx-86793967	RhMCRND_2482_1068	2	38.59	38355014	42557143
Affx-86801984	RhK5_550_2641	2	38.64	38713329	41984168
Affx-86786080	RhK5_6824_315	2	38.65	38781474	41946315
Affx-86829794	Rh12GR_5740_1360	2	38.84	39054085	NA
Affx-86804022	RhK5_94_2780	2	38.85	37861910	41546386
Affx-86798142	RhMCRND_6025_1124	2	38.87	42192691	43152912
Affx-86842177	RhK5_3312_667	2	38.88	42192762	43152983
Affx-86778524	RhK5_12451_203	2	38.89	42527070	44219304
Affx-86798571	RhMCRND_6687_1108	2	38.9	28615044	28828797
Affx-86785970	RhK5_668_1595	2	38.92	47664466	49806385
Affx-86806157	RhK5_6379_727	2	38.93	32249124	36390478
Affx-86779599	RhK5_1465_1790	2	38.95	42311424	43930806
Affx-86807757	RhK5_4729_405	2	39.05	47216282	49358152
Affx-86798615	RhMCRND_6762_457	2	39.17	44147584	45905855
Affx-86784899	RhK5_534_1015	2	39.19	31765460	35839218
Affx-86816967	Rh12GR_14402_196	2	39.2	44432139	46358364
Affx-86802267	RhK5_741_200	2	39.23	43883588	43455890
Affx-86805366	RhK5_740_2318	2	39.24	50870096	53085795
Affx-86832710	Rh12GR_67666_1206	2	39.3	38520700	42373944
Affx-86797998	RhMCRND_5783_1039	2	39.35	49336629	51549288
Affx-86792222	RhMCRND_18972_382	2	39.39	38651701	42678952
Affx-86794559	RhMCRND_2714_274	2	39.39	38656920	42153474
Affx-86794069	RhMCRND_2520_1299	2	39.44	42331512	43950199
Affx-86798387	RhMCRND_6399_1189	2	39.46	47456776	49598723
Affx-86810497	RhK5_2432_81	2	39.59	32668526	36864127
Affx-86790628	RhMCRND_14788_415	2	39.72	39820017	29377802
Affx-86829969	Rh12GR_58022_384	2	39.74	45364748	47484479
Affx-86806145	RhK5_6393_786	2	39.82	38495274	42419622
Affx-86813097	RhK5_1429_965	2	39.82	43641981	45325574
Affx-86778673	RhK5_1276_1095	2	39.93	45355602	47474339
Affx-86805726	RhK5_6914_510	2	39.98	49405725	51618382
Affx-86842806	RhK5_4729_273	2	39.98	47216150	49358020
Affx-86842848	RhMCRND_1228_948	2	40.01	49770094	51982724
Affx-86807477	RhK5_5009_924	2	40.02	47805425	49947846
Affx-86806559	RhK5_593_2806	2	40.03	50678019	52893689
Affx-86799903	RhMCRND_8971_483	2	40.19	51800792	54016422
Affx-86814145	RhK5_1162_368	2	40.22	44147620	45905891
Affx-86840984	RhK5_6207_227	2	40.43	47882272	50024667
Affx-86787551	RhK5_8860_1418	2	40.52	40630725	30188431
Affx-86789524	RhMCRND_12327_647	2	40.55	45169283	47186669
Affx-86806555	RhK5_593_536	2	40.61	50675749	52891419
Affx-86820318	Rh12GR_23026_1909	2	40.65	45689938	47829070
Affx-86786298	RhK5_710_1220	2	40.77	46404222	48511458
Affx-86789839	RhMCRND_13021_1412	2	40.77	47236324	49378191
Affx-86790819	RhMCRND_15263_37	2	40.8	48092133	50304334
Affx-86791766	RhMCRND_1762_1011	2	40.82	49690265	51902900
Affx-86795936	RhMCRND_3349_1088	2	40.82	47218107	49359976
Affx-86827454	Rh12GR_499_2767	2	40.82	32955761	36977268
Affx-86814728	RhK5_1044_473	2	40.85	53121045	55336566
Affx-86804902	RhK5_806_724	2	40.89	49439352	51652007
Affx-86810109	RhK5_2734_664	2	40.91	48402799	50614964
Affx-86785823	RhK5_6505_1043	2	40.94	32988396	37016771
Affx-86787500	RhK5_8788_542	2	40.95	51016830	53232531
Affx-86805357	RhK5_740_865	2	40.97	50868644	53084344
Affx-86779026	RhK5_13455_1102	2	40.99	50590399	52806067
Affx-86788019	RhK5_9570_141	2	41.03	47702512	49844426
Affx-86789979	RhMCRND_1330_1243	2	41.07	46402650	48509871
Affx-86809647	RhK5_3096_787	2	41.07	47815587	49958006
Affx-86830128	Rh12GR_584_1780	2	41.08	47805678	49948099
Affx-86805360	RhK5_740_505	2	41.13	50868159	53083859
Affx-86795391	RhMCRND_31034_1029	2	41.23	47621153	49763079
Affx-86837199	RhK5_9357_493	2	41.27	47416684	49558652
Affx-86820509	Rh12GR_2379_1136	2	41.31	47299486	49441352
Affx-86788762	RhMCRND_10876_377	2	41.32	47170949	49312806
Affx-86824511	Rh12GR_3833_1495	2	41.32	51074698	53290381
Affx-86787226	RhK5_8385_160	2	41.34	46690527	48826678
Affx-86805847	RhK5_6747_420	2	41.34	51832959	54048587
Affx-86841522	RhMCRND_2981_841	2	41.35	52045072	54260692
Affx-86789068	RhMCRND_11487_496	2	41.37	51799565	54015195
Affx-86822536	Rh12GR_31203_1146	2	41.43	47296417	49438283
Affx-86839413	RhK5_19348_404	2	41.48	34418078	38045967
Affx-86825934	Rh12GR_44065_325	2	41.5	52317281	54532876
Affx-86841607	Rh12GR_53928_679	2	41.81	37560193	41171433
Affx-86790645	RhMCRND_1481_1680	2	41.84	37843449	41527359
Affx-86825642	Rh12GR_4281_1507	2	41.84	52331164	54546757
Affx-86799636	RhMCRND_8473_1079	2	41.89	47887426	50029813
Affx-86817295	Rh12GR_15215_1081	2	41.96	38850754	41856125
Affx-86798994	RhMCRND_7370_236	2	41.97	44702294	46775809
Affx-86833383	Rh12GR_70776_1382	2	41.97	51655432	53871076
Affx-86780810	RhK5_1766_1121	2	42.02	44698676	46772161
Affx-86801986	RhK5_550_2769	2	42.03	38713542	41983939
Affx-86804016	RhK5_94_3301	2	42.03	37864156	41548620
Affx-86807495	RhK5_4987_936	2	42.04	49959741	52172352
Affx-86805023	RhK5_7890_496	2	42.05	38429502	42493147
Affx-86835465	Rh12GR_80172_458	2	42.05	51507257	53722915
Affx-86799544	RhMCRND_8330_454	2	42.09	47713366	49855279
Affx-86839869	RhMCRND_34781_983	2	42.09	51642586	53858232
Affx-86799012	RhMCRND_7402_1187	2	42.11	44280184	46053286
Affx-86834181	Rh12GR_74291_622	2	42.19	52269253	54484846
Affx-86808784	RhK5_3822_864	2	42.22	51675727	53891364
Affx-86793884	RhMCRND_2455_1288	2	42.28	45364234	47483965
Affx-86829880	Rh12GR_57716_140	2	42.34	39055788	NA
Affx-86820342	Rh12GR_23089_6622	2	42.37	52401397	54616980
Affx-86812090	RhK5_1728_1896	2	42.41	52972638	55188183
Affx-86788117	RhK5_9710_263	2	42.44	53557946	55773444
Affx-86818710	Rh12GR_1880_1047	2	42.44	51825733	54041361
Affx-86790206	RhMCRND_1382_1341	2	42.49	53355727	55571244
Affx-86789184	RhMCRND_1170_1006	2	42.5	53124505	55340025
Affx-86814730	RhK5_1044_2372	2	42.7	53125081	55340601
Affx-86827171	Rh12GR_49093_1001	2	42.87	47327862	49469726
Affx-86795681	RhMCRND_3240_1249	2	42.89	51823440	54039068
Affx-86803920	RhK5_9570_577	2	42.97	47701864	49843778
Affx-86811416	RhK5_1966_564	2	42.98	46605656	48741823
Affx-86795817	RhMCRND_33035_1416	2	43.08	54350558	56566207
Affx-86805846	RhK5_6747_940	2	43.09	51835104	54050732
Affx-86796061	RhMCRND_3406_1511	2	43.47	38777924	41949830
Affx-86813199	RhK5_1405_482	2	43.47	52315668	54531263
Affx-86797670	RhMCRND_5220_1000	2	43.49	52267082	54482675
Affx-86839099	RhK5_5701_944	2	43.54	47756806	49898722
Affx-86807854	RhK5_4623_929	2	43.61	54120921	56336412
Affx-86811082	RhK5_20928_338	2	43.64	55312984	57495746
Affx-86806750	RhK5_568_1451	2	43.65	54498188	56713819
Affx-86796040	RhMCRND_33938_2200	2	43.66	52408275	54623858
Affx-86817258	Rh12GR_15125_115	2	43.7	46551047	48687223
Affx-86821693	Rh12GR_28299_1012	2	43.73	47013253	49149380
Affx-86837819	RhMCRND_9642_910	2	43.87	39264957	43735479
Affx-86778258	RhK5_1195_1065	2	43.92	54609027	56824638
Affx-86836792	Rh12GR_86393_179	2	44.1	52368907	54584492
Affx-86841429	Rh12GR_74291_836	2	44.12	52268595	54484188
Affx-86838279	RhMCRND_1382_974	2	44.17	53356094	55571611
Affx-86813853	RhK5_12342_825	2	44.18	52414129	54629722
Affx-86820082	Rh12GR_22419_1003	2	44.35	52351606	54567192
Affx-86813137	RhK5_14201_319	2	44.36	52741533	54957098
Affx-86799687	RhMCRND_8556_1051	2	44.53	52046544	54262164
Affx-86783723	RhK5_395_1253	2	44.55	53212204	55427712
Affx-86824533	Rh12GR_38430_228	2	44.59	51871550	54087181
Affx-86811733	RhK5_18517_403	2	44.63	52753799	54969362
Affx-86833293	Rh12GR_70385_547	2	44.64	53606803	55822305
Affx-86780763	RhK5_17535_1055	2	44.74	52727759	54943326
Affx-86799700	RhMCRND_8575_310	2	44.78	51972378	54188000
Affx-86826429	Rh12GR_46182_235	2	45.07	52693591	54909167
Affx-86829924	Rh12GR_57850_101	2	45.1	45980207	48207401
Affx-86785390	RhK5_5978_115	2	45.63	54842259	57057846
Affx-86790347	RhMCRND_14158_114	2	45.64	47416846	49558814
Affx-86823418	Rh12GR_34247_1796	2	45.66	46605131	48741298
Affx-86842905	Rh12GR_62565_971	2	45.66	53848540	56064043
Affx-86782901	RhK5_2983_1422	2	45.81	54837172	57052759
Affx-86820211	Rh12GR_22717_425	2	45.86	54641668	56857273
Affx-86792344	RhMCRND_1932_1078	2	45.87	54689459	56905062
Affx-86803438	Rh12GR_96163_568	2	45.97	55646740	57829476
Affx-86828183	Rh12GR_5229_460	2	46.02	55276538	57459303
Affx-86783894	RhK5_4152_1237	2	46.06	54776286	56991897
Affx-86822906	Rh12GR_32509_798	2	46.23	51558547	53774200
Affx-86778667	RhK5_12758_418	2	46.25	54309988	56525635
Affx-86780194	RhK5_16031_153	2	46.32	53781511	55997019
Affx-86809805	RhK5_2983_464	2	46.37	54840083	57055670
Affx-86812084	RhK5_1728_803	2	46.43	52974929	55190474
Affx-86798835	RhMCRND_7101_1413	2	46.44	51616938	53832591
Affx-86805275	RhK5_752_919	2	46.49	55222745	57405519
Affx-86798854	RhMCRND_7137_1055	2	46.64	54947756	57163334
Affx-86793098	RhMCRND_21746_295	2	46.69	54481013	56696647
Affx-86777166	RhK5_10167_333	2	46.71	54352082	56567731
Affx-86796448	RhMCRND_35700_1331	2	46.74	55706100	57888837
Affx-86786608	RhK5_752_1059	2	46.88	55222885	57405659
Affx-86837645	RhK5_7793_937	2	46.95	54917657	57133237
Affx-86789400	RhMCRND_12120_265	2	46.96	55228536	57411312
Affx-86816485	Rh12GR_13226_378	2	46.96	53557988	55773486
Affx-86789666	RhMCRND_12643_146	2	46.99	55329845	57512607
Affx-86803434	Rh12GR_96163_2726	2	47	55650084	57832820
Affx-86792923	RhMCRND_21191_1113	2	47.01	53342225	55557746
Affx-86832638	Rh12GR_6730_1222	2	47.06	53489594	55705089
Affx-86797026	RhMCRND_415_721	2	47.16	55411297	57594044
Affx-86781026	RhK5_18253_144	2	47.57	53337420	55552942
Affx-86813331	RhK5_1367_934	2	48.95	55705062	57887800
Affx-86803433	Rh12GR_96163_2680	2	49.21	55650038	57832774
Affx-86843281	Rh12GR_17433_892	2	49.92	57998867	67945073
Affx-86823196	Rh12GR_33510_799	2	50.76	56497511	65286779
Affx-86841792	Rh12GR_9902_356	2	52.22	56696407	65485788
Affx-86820143	Rh12GR_22557_1498	2	52.38	57630133	68313781
Affx-86811186	RhK5_20495_459	2	52.76	56468044	65257317
Affx-86802547	Rh12GR_6518_3830	2	52.85	57155075	65944303
Affx-86802549	Rh12GR_6518_4291	2	52.92	57154393	65943621
Affx-86804773	RhK5_8215_593	2	53.02	56642966	65432355
Affx-86802564	Rh12GR_6518_9755	2	53.07	57141442	65930670
Affx-86820399	Rh12GR_2333_56	2	53.14	55905987	64695221
Affx-86799374	RhMCRND_804_3029	2	53.39	55890918	64680155
Affx-86780824	RhK5_176_2215	2	53.42	56712098	65501471
Affx-86805299	RhK5_7493_696	2	53.47	56697283	65486664
Affx-86791108	RhMCRND_16003_219	2	53.49	58463473	67480501
Affx-86790941	RhMCRND_1557_1178	2	53.51	58914171	69466358
Affx-86780118	RhK5_1584_463	2	53.65	56733718	65523003
Affx-86802809	Rh12GR_53166_3009	2	53.71	57311163	68632727
Affx-86802694	Rh12GR_56_5235	2	53.73	57091277	65880515
Affx-86802685	Rh12GR_56_2262	2	53.75	57097483	65886721
Affx-86802565	Rh12GR_6518_9807	2	53.76	57140809	65930037
Affx-86787547	RhK5_8855_173	2	53.85	56513159	65302428
Affx-86802545	Rh12GR_6518_3342	2	53.9	57155561	65944789
Affx-86795347	RhMCRND_3082_864	2	53.94	57921658	68022266
Affx-86779024	RhK5_13447_247	2	53.96	56996335	65785593
Affx-86800157	RhMCRND_9427_218	2	54.17	55901174	64690408
Affx-86829799	Rh12GR_5742_1709	2	54.21	59962004	70514096
Affx-86828861	Rh12GR_54456_254	2	54.24	56429662	65218934
Affx-86800446	RhMCRND_9975_160	2	54.27	56696600	65485981
Affx-86799253	RhMCRND_7815_1197	2	54.37	58723008	67220994
Affx-86805168	RhK5_769_800	2	54.37	57017393	65806642
Affx-86797986	RhMCRND_5762_121	2	54.42	57041792	65831036
Affx-86789995	RhMCRND_13352_202	2	54.45	58464812	67479182
Affx-86778429	RhK5_12273_1224	2	54.54	57155474	65944702
Affx-86802563	Rh12GR_6518_8654	2	54.58	57147709	65936937
Affx-86836907	Rh12GR_86975_155	2	54.61	59000714	69552887
Affx-86802696	Rh12GR_56_5378	2	54.62	57091134	65880372
Affx-86802556	Rh12GR_6518_6949	2	54.63	57150214	65939442
Affx-86823917	Rh12GR_36051_195	2	54.64	56738066	65527350
Affx-86791005	RhMCRND_15724_199	2	54.68	57126105	65915340
Affx-86777005	Rh88_47733_901	2	54.7	57432818	68511088
Affx-86779076	RhK5_13561_250	2	54.72	60507562	71059682
Affx-86802691	Rh12GR_56_441	2	54.74	57099733	65888971
Affx-86786523	RhK5_7416_1402	2	54.78	57895807	68048129
Affx-86797369	RhMCRND_4721_757	2	54.78	57628528	68315387
Affx-86803701	RhK5_9959_1955	2	54.79	57266689	68677204
Affx-86818507	Rh12GR_18315_1332	2	54.79	58516152	67427827
Affx-86787225	RhK5_8382_230	2	54.82	57375540	68568344
Affx-86793157	RhMCRND_2192_1057	2	55.02	57250049	68693844
Affx-86812947	RhK5_1466_571	2	55.07	58369954	67573996
Affx-86795117	RhMCRND_29777_431	2	55.14	60355981	70908093
Affx-86789036	RhMCRND_11410_423	2	55.26	58276798	67667121
Affx-86797533	RhMCRND_4985_1155	2	55.3	61812755	74771370
Affx-86813683	RhK5_128_192	2	55.65	57197570	68714115
Affx-86781798	RhK5_2057_1196	2	55.69	57250102	68693791
Affx-86830943	Rh12GR_6101_1036	2	55.69	59383055	69935203
Affx-86813678	RhK5_128_2937	2	55.7	57194718	68716967
Affx-86820562	Rh12GR_24004_1566	2	55.79	58016285	67927655
Affx-86792848	RhMCRND_20950_297	2	55.91	58466289	67477685
Affx-86802810	Rh12GR_53166_3235	2	55.95	57310937	68632953
Affx-86842052	RhMCRND_1658_365	2	56.11	60340640	70892750
Affx-86816592	Rh12GR_13508_635	2	56.2	59490122	70042319
Affx-86799462	RhMCRND_8180_1100	2	56.59	57311290	68632600
Affx-86823159	Rh12GR_33392_224	2	56.6	58874828	69427017
Affx-86792004	RhMCRND_18307_285	2	56.7	60377764	70929875
Affx-86778704	RhK5_12833_838	2	56.82	58998535	69550708
Affx-86806874	RhK5_554_933	2	57.07	60519603	71071722
Affx-86812959	RhK5_14621_296	2	57.1	60436637	70988742
Affx-86805916	RhK5_666_2141	2	57.12	60572342	71124461
Affx-86805913	RhK5_666_2672	2	57.19	60570202	71122321
Affx-86821629	Rh12GR_2805_1674	2	57.23	59261827	69813973
Affx-86799993	RhMCRND_9121_1122	2	57.24	58037678	67906264
Affx-86810465	RhK5_2463_1772	2	57.31	59377835	69929983
Affx-86785378	RhK5_5966_357	2	57.73	59798531	70350654
Affx-86787519	RhK5_880_1657	2	57.74	58286183	67657782
Affx-86817400	Rh12GR_1550_1003	2	57.75	57266905	68676988
Affx-86793371	RhMCRND_2265_1278	2	57.76	57953175	67990753
Affx-86802814	Rh12GR_53166_3646	2	57.77	57310527	68633363
Affx-86794960	RhMCRND_2896_1006	2	57.78	59292171	69844317
Affx-86786623	RhK5_7550_463	2	58.12	60373083	70925194
Affx-86806889	RhK5_554_1795	2	58.26	60518053	71070172
Affx-86842654	RhK5_5966_599	2	58.39	59799566	70351689
Affx-86783373	RhK5_3525_1357	2	58.45	61061040	71612833
Affx-86801238	RhK5_108_3558	2	59.03	60392781	70944891
Affx-86786067	RhK5_6811_251	2	59.42	59964956	70517048
Affx-86775957	Rh88_33898_828	2	59.44	63506161	76464914
Affx-86838428	RhMCRND_2227_958	2	59.44	61771397	74730018
Affx-86797519	RhMCRND_4969_1038	2	59.49	60240800	70792927
Affx-86843717	Rh12GR_1537_49	2	59.64	60343675	70895785
Affx-86794572	RhMCRND_27191_772	2	59.72	60303887	70856002
Affx-86801242	RhK5_108_4462	2	59.81	60389813	70941923
Affx-86801225	RhK5_108_1426	2	59.82	60394913	70947023
Affx-86795182	RhMCRND_30057_249	2	59.84	NA	NA
Affx-86837501	RhK5_829_2570	2	59.99	61274451	71826223
Affx-86805908	RhK5_666_914	2	60.02	60573569	71125688
Affx-86840443	RhMCRND_2079_382	2	60.15	59122806	69674957
Affx-86792800	RhMCRND_2079_1671	2	60.28	59119181	69671332
Affx-86797976	RhMCRND_5744_1180	2	60.52	63652100	76610821
Affx-86782446	RhK5_2463_1010	2	60.58	59379686	69931834
Affx-86829747	Rh12GR_5724_1079	2	60.94	59851818	70403947
Affx-86825109	Rh12GR_40637_570	2	61.25	61690201	74648824
Affx-86802287	RhK5_695_1963	2	61.26	64115073	77073946
Affx-86842075	Rh12GR_98127_769	2	61.27	61772833	74731454
Affx-86837852	RhMCRND_9557_933	2	61.35	61697078	74655701
Affx-86841392	RhK5_5338_771	2	61.46	62117413	75076025
Affx-86777697	RhK5_10975_225	2	61.49	61774569	74733189
Affx-86842087	RhK5_3077_900	2	61.53	62123188	75081798
Affx-86795864	RhMCRND_33200_1032	2	61.54	61894857	74853455
Affx-86786548	RhK5_7445_1434	2	61.71	61695964	74654587
Affx-86827703	Rh12GR_50743_393	2	61.72	61871272	74829874
Affx-86816506	Rh12GR_13289_1320	2	61.74	61900934	74859532
Affx-86799777	RhMCRND_8716_1007	2	61.76	62013657	74972278
Affx-86779954	RhK5_15444_143	2	61.88	62012645	74971266
Affx-86835128	Rh12GR_78670_195	2	61.91	63048642	76007387
Affx-86780167	RhK5_15963_507	2	62.13	62283206	75241644
Affx-86794158	RhMCRND_25564_164	2	62.26	62366736	75325164
Affx-86794647	RhMCRND_27535_1099	2	62.27	63078368	76037113
Affx-86813536	RhK5_13167_337	2	62.41	61872354	74830955
Affx-86839154	Rh12GR_15602_998	2	62.54	63281276	76240032
Affx-86811774	RhK5_18332_963	2	62.85	63665591	76624312
Affx-86785629	RhK5_6267_1034	2	62.87	62229045	75187502
Affx-86782389	RhK5_2398_1239	2	62.94	62039057	74997679
Affx-86797241	RhMCRND_4511_1370	2	62.94	62229647	75188104
Affx-86784888	RhK5_5338_143	2	62.99	62115536	75074149
Affx-86831929	Rh12GR_64155_207	2	63.1	62366778	75325206
Affx-86833989	Rh12GR_73410_1594	2	63.11	62283105	75241543
Affx-86823397	Rh12GR_34180_822	2	63.12	63079413	76038158
Affx-86790147	RhMCRND_13698_259	2	63.13	62760308	75718977
Affx-86814765	RhK5_10397_394	2	63.13	64088183	77047059
Affx-86786690	RhK5_7640_376	2	63.33	63221226	76179993
Affx-86805465	RhK5_7276_580	2	63.34	64106422	77065294
Affx-86801302	RhK5_702_4690	2	63.41	63373080	76331836
Affx-86801303	RhK5_702_5010	2	63.41	63373400	76332156
Affx-86801289	RhK5_702_1978	2	63.55	63369156	76327914
Affx-86801299	RhK5_702_4075	2	63.55	63371678	76330434
Affx-86794918	RhMCRND_28759_1153	2	63.56	63279770	76238527
Affx-86787274	RhK5_8449_528	2	63.82	66245118	79204142
Affx-86799802	RhMCRND_8780_1234	2	63.84	64155598	77114465
Affx-86792526	RhMCRND_19865_382	2	63.94	63517482	76476235
Affx-86790197	RhMCRND_13811_139	2	63.95	63518562	76477315
Affx-86802290	RhK5_695_2143	2	64.26	64115332	77074205
Affx-86832065	Rh12GR_64710_443	2	64.27	63282544	76241300
Affx-86807934	RhK5_455_1589	2	64.54	64706057	77665001
Affx-86775616	Rh88_18984_116	2	64.56	62706189	75664751
Affx-86802282	RhK5_695_1131	2	64.68	64114097	77072970
Affx-86790144	RhMCRND_13688_504	2	64.7	63241552	76200315
Affx-86791259	RhMCRND_1636_1341	2	64.7	63204870	76163642
Affx-86823505	Rh12GR_34574_254	2	64.76	64253376	77212223
Affx-86805637	RhK5_7032_178	2	64.77	67541233	80500131
Affx-86791613	RhMCRND_1721_1961	2	64.82	65119917	78078861
Affx-86800493	RhK5_10792_8422	2	64.93	66887623	79846579
Affx-86783803	RhK5_4053_1020	2	64.95	64993393	77952320
Affx-86775232	Rh88_11117_684	2	65	64806229	77765164
Affx-86799819	RhMCRND_8811_591	2	65	64462666	77421476
Affx-86794932	RhMCRND_2883_1419	2	65.05	64895280	77854205
Affx-86805285	RhK5_7511_812	2	65.1	62691787	75650341
Affx-86819886	Rh12GR_21945_1121	2	65.12	64894057	77852982
Affx-86834819	Rh12GR_77288_1002	2	65.13	64834303	77793241
Affx-86801391	RhK5_536_1684	2	65.16	66537653	79496624
Affx-86841906	RhK5_4211_751	2	65.16	65177820	78136759
Affx-86791142	RhMCRND_16084_252	2	65.18	67511914	80470811
Affx-86793872	RhMCRND_24501_1105	2	65.2	67540630	80499528
Affx-86813005	RhK5_145_1611	2	65.2	67535492	80494390
Affx-86801066	RhK5_26_5821	2	65.22	65651595	78610688
Affx-86791918	RhMCRND_18061_1102	2	65.26	66713108	79672085
Affx-86800465	RhK5_10792_1419	2	65.26	66896619	79855576
Affx-86788843	RhMCRND_11037_355	2	65.31	65269334	78228281
Affx-86801045	RhK5_26_1530	2	65.32	65635735	78594829
Affx-86801055	RhK5_26_2839	2	65.4	65639880	78598972
Affx-86841975	RhMCRND_6146_1533	2	65.51	65803042	78762108
Affx-86837209	RhK5_9322_473	2	65.52	65815202	78774266
Affx-86837677	RhMCRND_9951_753	2	65.53	65876834	78835885
Affx-86836399	Rh12GR_8462_448	2	65.65	67239844	80198772
Affx-86805027	RhK5_7886_957	2	65.68	67240051	80198979
Affx-86830273	Rh12GR_5892_336	2	65.77	66131501	79090528
Affx-86809687	RhK5_3077_972	2	65.91	62123011	75081621
Affx-86796878	RhMCRND_3909_1157	2	65.99	66239361	79198387
Affx-86775502	Rh88_1620_238	2	66.02	63358764	76317522
Affx-86798538	RhMCRND_6644_1193	2	66.02	64834021	77792959
Affx-86784187	RhK5_4490_552	2	66.04	66131030	79090057
Affx-86777413	RhK5_10534_1052	2	66.09	66176768	79135792
Affx-86807927	RhK5_455_383	2	66.16	64709242	77668186
Affx-86785143	RhK5_5657_452	2	66.17	65754161	78713237
Affx-86819980	Rh12GR_22165_1154	2	66.22	66181915	79140939
Affx-86786515	RhK5_7402_259	2	66.26	63511886	76470639
Affx-86801061	RhK5_26_4786	2	66.26	65645962	78605055
Affx-86803856	RhK5_970_1699	2	66.38	68140509	81099557
Affx-86783345	RhK5_3488_1166	2	66.39	66239762	79198788
Affx-86775430	Rh88_14589_1140	2	66.46	66257450	79216475
Affx-86802295	RhK5_695_644	2	66.56	64113497	77072370
Affx-86791994	RhMCRND_18274_1155	2	66.7	63678349	76637063
Affx-86792253	RhMCRND_19081_1545	2	66.7	66243002	79202027
Affx-86788790	RhMCRND_10931_285	2	66.78	63933632	76892311
Affx-86829439	Rh12GR_56252_505	2	67	64906578	77865504
Affx-86798640	RhMCRND_6801_1065	2	67.14	65881350	78840400
Affx-86812491	RhK5_1594_2104	2	67.16	66432777	79391777
Affx-86802473	Rh12GR_473_1824	2	67.26	66880673	79839629
Affx-86801392	RhK5_536_1963	2	67.42	66537932	79496903
Affx-86791995	RhMCRND_1827_1330	2	67.49	66028066	78987102
Affx-86834648	Rh12GR_76523_1195	2	67.49	66028017	78987053
Affx-86810474	RhK5_2446_955	2	67.5	66427247	79386247
Affx-86828751	Rh12GR_54087_1660	2	67.69	67695396	80654281
Affx-86780748	RhK5_17504_140	2	67.76	65962421	78921463
Affx-86801396	RhK5_536_2893	2	67.96	66539767	79498738
Affx-86802885	Rh12GR_62457_3713	2	67.96	67926925	80885965
Affx-86800500	RhK5_10792_9898	2	68.05	66886147	79845103
Affx-86781254	RhK5_1892_1002	2	68.11	64793054	77751989
Affx-86805095	RhK5_7798_581	2	68.21	66666003	79624980
Affx-86812781	RhK5_15130_989	2	68.34	67838749	80797798
Affx-86812989	RhK5_145_4231	2	68.35	67538264	80497162
Affx-86786272	RhK5_7069_1046	2	68.4	64893296	77852221
Affx-86802482	Rh12GR_473_608	2	68.43	66878769	79837725
Affx-86800494	RhK5_10792_8585	2	68.45	66887460	79846416
Affx-86804053	RhK5_938_1409	2	68.47	66716371	79675348
Affx-86842604	RhK5_12218_803	2	68.51	66695543	79654520
Affx-86795905	RhMCRND_3335_1144	2	68.6	66695264	79654241
Affx-86807941	RhK5_45_4737	2	68.63	67850630	80809677
Affx-86838223	RhK5_404_329	2	68.65	67727801	80686681
Affx-86804049	RhK5_938_950	2	68.7	66715912	79674889
Affx-86802889	Rh12GR_62457_6054	2	68.72	67932421	80891461
Affx-86797595	RhMCRND_50_4303	2	68.75	40754955	30312650
Affx-86812489	RhK5_1594_672	2	68.78	66430795	79389795
Affx-86833873	Rh12GR_728_1536	2	68.92	68171325	81130282
Affx-86788240	RhK5_9895_211	2	69.01	65699507	78658586
Affx-86808534	RhK5_404_481	2	69.26	67727953	80686833
Affx-86799284	RhMCRND_7872_1134	2	69.35	65802672	78761738
Affx-86811988	RhK5_17618_993	2	69.43	66472346	79431345
Affx-86824702	Rh12GR_3908_142	2	69.5	66694268	79653245
Affx-86792843	RhMCRND_20923_114	2	69.63	66677645	79636622
Affx-86801394	RhK5_536_2512	2	69.76	66539263	79498234
Affx-86794678	RhMCRND_2768_1205	2	69.81	66295865	79254888
Affx-86837620	RhK5_7886_825	2	69.87	67240281	80199209
Affx-86777722	RhK5_1101_1051	2	69.94	68743575	81702511
Affx-86829645	Rh12GR_56895_1035	2	69.97	66587769	79546749
Affx-86807920	RhK5_4557_751	2	70.01	68921274	81885480
Affx-86833591	Rh12GR_71754_243	2	70.08	68800351	81759282
Affx-86787894	RhK5_938_1310	2	70.41	66716272	79675249
Affx-86775216	Rh88_10526_151	2	70.43	67841503	80800552
Affx-86786804	RhK5_7798_474	2	70.45	66666110	79625087
Affx-86806326	RhK5_620_1575	2	70.48	68340108	81299035
Affx-86780326	RhK5_16378_552	2	70.53	66713554	79672531
Affx-86813003	RhK5_145_1950	2	70.54	67535831	80494729
Affx-86796727	RhMCRND_3696_1827	2	70.58	67763208	80722091
Affx-86812995	RhK5_145_3451	2	70.64	67537500	80496398
Affx-86807936	RhK5_45_5004	2	70.67	67851037	80810084
Affx-86802879	Rh12GR_62457_1825	2	70.68	67924312	80883352
Affx-86816705	Rh12GR_13779_393	2	70.74	68987886	81952086
Affx-86777447	RhK5_10587_177	2	70.92	66711942	79670919
Affx-86800460	RhK5_10792_10879	2	70.94	66885166	79844122
Affx-86783876	RhK5_4133_708	2	70.99	68675658	81634602
Affx-86800498	RhK5_10792_9625	2	70.99	66886420	79845376
Affx-86816176	Rh12GR_124_4508	2	71.18	66539771	79498742
Affx-86802887	Rh12GR_62457_4798	2	71.26	67930741	80889781
Affx-86803848	RhK5_970_839	2	71.35	68141992	81101040
Affx-86804297	RhK5_899_674	2	71.41	67771390	80730272
Affx-86802882	Rh12GR_62457_2251	2	71.42	67924820	80883860
Affx-86841513	Rh12GR_14414_776	2	71.46	67737991	80696869
Affx-86800482	RhK5_10792_5574	2	71.58	66892464	79851421
Affx-86814645	RhK5_10587_303	2	71.66	66712068	79671045
Affx-86807692	RhK5_479_1858	2	71.86	68170349	81129306
Affx-86837113	RhK5_970_1770	2	71.89	68140438	81099486
Affx-86806328	RhK5_620_1481	2	71.92	68340173	81299100
Affx-86832948	Rh12GR_68773_377	2	71.97	69790158	82754276
Affx-86794362	RhMCRND_26372_1851	2	71.98	69867904	82832007
Affx-86842192	Rh12GR_1353_354	2	72	70106100	83070172
Affx-86781595	RhK5_19950_193	2	72.02	69857625	82821729
Affx-86818012	Rh12GR_17068_1433	2	72.07	67991493	80950530
Affx-86787345	RhK5_8555_557	2	72.12	70183896	83151027
Affx-86797512	RhMCRND_4962_381	2	72.21	69146325	82110510
Affx-86830142	Rh12GR_5853_1008	2	72.41	68675982	81634926
Affx-86775303	Rh88_12399_409	2	72.42	68742420	81701356
Affx-86814648	RhK5_1058_2492	2	72.48	69766678	82730805
Affx-86825649	Rh12GR_42849_146	2	72.51	68065463	81024497
Affx-86814419	RhK5_1101_1701	2	72.64	68745061	81703997
Affx-86842786	Rh12GR_20054_991	2	72.69	70415783	83382864
Affx-86806539	RhK5_5956_884	2	72.71	70909055	83876105
Affx-86777521	RhK5_106_1283	2	72.78	70164116	83131255
Affx-86793830	RhMCRND_24345_169	2	72.79	70192378	83159507
Affx-86787862	RhK5_9345_430	2	72.85	70225108	83192235
Affx-86810349	RhK5_2548_947	2	72.92	68239074	81198019
Affx-86843309	RhMCRND_3165_136	2	73.09	70851783	83818848
Affx-86811316	RhK5_2002_235	2	73.29	70399663	83366749
Affx-86792031	RhMCRND_18366_222	2	73.31	70939851	83906902
Affx-86786167	RhK5_6933_550	2	73.33	68958154	81922352
Affx-86786783	RhK5_7769_285	2	73.37	69857564	82821668
Affx-86811396	RhK5_1972_596	2	73.64	68757375	81716307
Affx-86806777	RhK5_5654_955	2	73.84	70028239	82992316
Affx-86794040	RhMCRND_250_1586	2	73.85	70160866	83128005
Affx-86797485	RhMCRND_4919_1052	2	74.18	70401787	83368871
Affx-86795725	RhMCRND_32599_63	2	74.19	70194996	83162125
Affx-86814679	RhK5_1053_2524	2	74.19	70132243	83099387
Affx-86785141	RhK5_5654_1066	2	74.36	70028350	82992427
Affx-86775952	Rh88_33843_684	2	74.5	70483737	83450819
Affx-86795966	RhMCRND_3360_324	2	74.53	69147627	82111812
Affx-86780981	RhK5_18149_144	2	74.69	70849955	83817020
Affx-86803574	Rh12GR_23266_2307	2	74.83	70161771	83128910
Affx-86803576	Rh12GR_23266_2772	2	74.86	70162343	83129482
Affx-86836451	Rh12GR_8490_1057	2	75.09	71136978	84104052
Affx-86796166	RhMCRND_34499_486	2	75.1	70437924	83405004
Affx-86806758	RhK5_567_527	2	75.15	71242769	84675591
Affx-86802664	Rh12GR_49777_578	2	75.17	71338178	84770990
Affx-86792933	RhMCRND_21213_1074	2	75.21	71333513	84766326
Affx-86782649	RhK5_2691_1120	2	75.24	71062325	84029396
Affx-86843366	RhMCRND_5437_784	2	75.34	72293305	85726216
Affx-86826645	Rh12GR_47166_411	2	75.47	72320334	85753247
Affx-86808713	RhK5_3881_44	2	75.64	71133093	84100167
Affx-86810784	RhK5_2231_869	2	75.65	71133999	84101073
Affx-86826475	Rh12GR_46356_392	2	75.91	72338005	85770918
Affx-86815166	Rh12GR_10068_251	2	75.93	72418601	85851521
Affx-86814435	RhK5_10966_469	2	76.14	72998509	86431456
Affx-86783615	RhK5_3820_1333	2	76.15	72985361	86418307
Affx-86794561	RhMCRND_27159_102	2	76.2	73028512	86461459
Affx-86784106	RhK5_4397_1110	2	76.35	71826270	85259065
Affx-86823933	Rh12GR_36110_226	2	76.36	73165990	86598935
Affx-86790750	RhMCRND_15092_509	2	76.75	73341676	86774606
Affx-86789733	RhMCRND_12779_1108	2	76.82	70690023	83657078
Affx-86827568	Rh12GR_5034_444	2	76.82	72417771	85850691
Affx-86776255	Rh88_40079_424	2	77.07	72588719	86021642
Affx-86813617	RhK5_1298_822	2	77.1	74541376	87974505
Affx-86806752	RhK5_567_930	2	77.23	71242270	84675092
Affx-86803573	Rh12GR_23266_1925	2	77.26	70161393	83128532
Affx-86810786	RhK5_2231_712	2	77.28	71133842	84100916
Affx-86816079	Rh12GR_12296_486	2	77.34	74476429	87909575
Affx-86792633	RhMCRND_20208_493	2	77.35	73029644	86462591
Affx-86837550	RhK5_812_1677	2	77.45	73350754	86783684
Affx-86824995	Rh12GR_40198_355	2	77.51	71334862	84767675
Affx-86783726	RhK5_3964_373	2	77.66	73880905	87314093
Affx-86819226	Rh12GR_20227_303	2	77.73	70465081	83432159
Affx-86807085	RhK5_5351_1105	2	77.82	73532462	86965669
Affx-86800022	RhMCRND_9173_156	2	77.84	73530541	86963748
Affx-86783151	RhK5_3257_153	2	77.86	72814453	86247402
Affx-86840800	RhK5_3257_726	2	77.87	72815422	86248371
Affx-86820888	Rh12GR_2525_1251	2	77.95	72865202	86298154
Affx-86808034	RhK5_4457_785	2	77.96	71074918	84041997
Affx-86813012	RhK5_1450_838	2	77.99	73225767	86658703
Affx-86809204	RhK5_3433_1323	2	78.01	72829897	86262845
Affx-86809202	RhK5_3433_87	2	78.18	72832911	86265859
Affx-86777311	RhK5_10401_435	2	78.26	72825801	86258749
Affx-86787040	RhK5_812_1460	2	78.28	73350537	86783467
Affx-86795058	RhMCRND_2946_1257	2	78.34	72889765	86322716
Affx-86804996	RhK5_793_319	2	78.4	73408751	86841675
Affx-86790812	RhMCRND_1523_1014	2	78.46	73385975	86818902
Affx-86814589	RhK5_10686_431	2	78.53	70421792	83388873
Affx-86799971	RhMCRND_9087_808	2	78.58	68987941	81952141
Affx-86841040	RhMCRND_1167_931	2	78.73	68720904	81679845
Affx-86799633	RhMCRND_8469_1070	2	78.79	74280799	87713956
Affx-86807007	RhK5_5439_897	2	78.86	74481688	87914834
Affx-86780433	RhK5_16661_129	2	78.92	68782092	81741025
Affx-86808097	RhK5_4397_519	2	78.93	71827034	85259829
Affx-86814173	RhK5_11545_808	2	78.93	74525753	87958898
Affx-86789762	RhMCRND_1284_1153	2	79.13	68953141	81917339
Affx-86839714	RhK5_1972_452	2	79.31	68757145	81716077
Affx-86841959	RhK5_5994_514	2	79.37	74372407	87805561
Affx-86803580	Rh12GR_23266_912	2	79.39	70159956	83127095
Affx-86795492	RhMCRND_3150_286	2	79.43	70944802	83911853
Affx-86840206	RhMCRND_6808_985	2	79.61	74609406	88042531
Affx-86822991	Rh12GR_32795_162	2	79.68	74746629	88179748
Affx-86782101	RhK5_2157_1882	2	79.73	74822998	88256124
Affx-86781622	RhK5_2002_1055	2	79.77	70397818	83364904
Affx-86783841	RhK5_4096_343	2	79.79	74959594	88392708
Affx-86806057	RhK5_6507_503	2	79.94	74583516	88016644
Affx-86785256	RhK5_5800_388	2	80.36	74277864	87711021
Affx-86793411	RhMCRND_22796_297	2	80.41	74493099	87926244
Affx-86813568	RhK5_1308_525	2	80.53	74226334	87659493
Affx-86780240	RhK5_16139_100	2	80.6	71139320	84106394
Affx-86778383	RhK5_12185_148	2	80.64	71224097	84656922
Affx-86793665	RhMCRND_23669_391	2	80.74	72010765	85443552
Affx-86832587	Rh12GR_6707_1136	2	80.76	73782080	87215275
Affx-86785290	RhK5_5848_330	2	80.78	74485104	87918250
Affx-86808793	RhK5_3809_370	2	80.88	3389024	3515451
Affx-86790806	RhMCRND_15232_2002	2	80.98	74540772	87973901
Affx-86835926	Rh12GR_82232_1198	2	80.99	74813190	88246316
Affx-86833486	Rh12GR_71275_1007	2	81.21	73973280	87406460
Affx-86795317	RhMCRND_3064_1030	2	81.28	74567499	88000628
Affx-86810908	RhK5_2157_854	2	81.44	74824871	88257997
Affx-86808288	RhK5_4228_942	2	81.6	75088368	88521472
Affx-86829329	Rh12GR_55904_253	2	81.63	74917294	88350415
Affx-86782241	RhK5_2226_1385	2	81.68	72869279	86302231
Affx-86779682	RhK5_14848_287	2	81.81	72983624	86416570
Affx-86821910	Rh12GR_29040_1228	2	82.22	74678453	88111579
Affx-86789551	RhMCRND_12395_206	2	82.74	73115083	86548027
Affx-86785824	RhK5_6506_308	2	82.9	74341452	87774607
Affx-86835060	Rh12GR_78356_240	2	83.15	73734182	87167374
Affx-86787438	RhK5_8699_577	2	83.3	74734111	88167228
Affx-86775233	Rh88_11130_223	2	83.42	73299920	86732853
Affx-86824689	Rh12GR_39033_1332	2	84.11	74948324	88381443
Affx-86786907	RhK5_7951_578	3	0	4145400	45036975
Affx-86814753	RhK5_10412_268	3	0.01	6074904	46969214
Affx-86801878	RhK5_847_1686	3	0.02	4158695	45050267
Affx-86784913	RhK5_5367_347	3	0.03	572665	48725122
Affx-86780110	RhK5_15840_1005	3	0.04	1157178	48178743
Affx-86789245	RhMCRND_11839_166	3	0.05	6351805	47246129
Affx-86806968	RhK5_5470_923	3	0.06	790898	48543890
Affx-86783801	RhK5_4051_1215	3	0.07	2228948	43120682
Affx-86794256	RhMCRND_25948_145	3	0.08	600338	48697335
Affx-86812884	RhK5_1485_628	3	0.09	2381030	43272734
Affx-86786057	RhK5_67_1201	3	0.13	2513276	43404954
Affx-86820464	Rh12GR_23625_4803	3	0.16	2561438	43453115
Affx-86779185	RhK5_13783_280	3	0.26	8791517	39196267
Affx-86791398	RhMCRND_16699_558	3	0.27	10168108	40572717
Affx-86780146	RhK5_15910_1175	3	0.29	9900118	40304770
Affx-86839422	RhK5_4850_825	3	0.29	2644801	43536477
Affx-86802850	Rh12GR_708_1315	3	1.88	7524808	37938837
Affx-86809466	RhK5_321_792	3	2.06	7251563	37693145
Affx-86808436	RhK5_4130_922	3	2.24	6880720	37322312
Affx-86807963	RhK5_4528_298	3	2.49	6798965	37240548
Affx-86789742	RhMCRND_12802_130	3	2.64	12471320	36897610
Affx-86785652	RhK5_6297_360	3	3.23	11938332	36358136
Affx-86823804	Rh12GR_35622_191	3	3.55	15342222	34619604
Affx-86812976	RhK5_14576_755	3	3.64	19713066	28654903
Affx-86783588	RhK5_3784_1090	3	3.67	NA	NA
Affx-86810484	RhK5_244_1246	3	3.69	19888080	28467467
Affx-86778623	RhK5_12663_103	3	3.81	14280578	33580896
Affx-86804270	RhK5_904_464	3	3.86	15537473	34814793
Affx-86801562	RhK5_398_963	3	3.89	8772734	39177492
Affx-86793307	RhMCRND_22457_224	3	3.98	15053579	34330981
Affx-86797707	RhMCRND_5280_1040	3	4.25	15050964	34328364
Affx-86824527	Rh12GR_38414_133	3	4.87	9999387	40404024
Affx-86806965	RhK5_5473_763	3	5.2	18404853	29935296
Affx-86825673	Rh12GR_4294_1031	3	5.51	19513090	28849247
Affx-86782925	RhK5_3007_1204	3	5.53	13565324	32858909
Affx-86803339	Rh12GR_4294_3158	3	5.57	19520696	28841641
Affx-86821939	Rh12GR_29132_213	3	5.66	71897	49195896
Affx-86839166	Rh12GR_7516_905	3	5.68	14198009	33498332
Affx-86814736	RhK5_10434_339	3	5.76	18519269	29820226
Affx-86783446	RhK5_3617_1023	3	5.84	7555908	37969937
Affx-86777175	RhK5_10177_590	3	5.85	21373638	26858402
Affx-86839417	Rh12GR_72948_442	3	5.86	19662511	28703572
Affx-86790910	RhMCRND_154_1004	3	5.95	18127848	30204434
Affx-86803341	Rh12GR_4294_3629	3	5.96	19521506	28840831
Affx-86792642	RhMCRND_2023_2169	3	5.98	17152784	31246642
Affx-86795124	RhMCRND_2979_1054	3	6	18628144	29711299
Affx-86837293	RhK5_9025_529	3	6.03	18720875	29613621
Affx-86803338	Rh12GR_4294_2899	3	6.04	19520438	28841899
Affx-86779474	RhK5_1436_1190	3	6.05	16766430	31632945
Affx-86838887	RhMCRND_7906_987	3	6.07	18894367	29470128
Affx-86793091	RhMCRND_21725_1175	3	6.08	17633591	30698623
Affx-86804524	RhK5_86_1484	3	6.32	18120784	30211498
Affx-86811279	RhK5_2016_863	3	6.38	18491649	29848495
Affx-86797359	RhMCRND_4708_1075	3	6.39	13089372	32383019
Affx-86803342	Rh12GR_4294_3695	3	6.39	19521572	28840765
Affx-86782963	RhK5_3051_1505	3	6.41	19269531	29100939
Affx-86814064	RhK5_1181_676	3	6.44	21354235	26875149
Affx-86840240	RhMCRND_10977_567	3	6.48	18734478	29594326
Affx-86812965	RhK5_1460_268	3	6.73	21182537	27053761
Affx-86791084	RhMCRND_15923_782	3	6.92	22197908	25930743
Affx-86799042	RhMCRND_7447_633	3	6.93	21853827	26253096
Affx-86798222	RhMCRND_6149_104	3	6.96	21939864	26164985
Affx-86799789	RhMCRND_8744_186	3	7.09	12456653	36912275
Affx-86799706	RhMCRND_8584_365	3	7.18	8430467	38844412
Affx-86784621	RhK5_5014_312	3	7.26	5192937	46089056
Affx-86785252	RhK5_5798_403	3	7.3	21853372	26253550
Affx-86784638	RhK5_5034_1258	3	7.31	22606959	25476238
Affx-86802142	RhK5_165_2557	3	7.37	15320746	34598129
Affx-86783103	RhK5_3206_1067	3	7.38	18115622	30216658
Affx-86817412	Rh12GR_15542_115	3	7.38	73509	49194288
Affx-86821144	Rh12GR_2624_1412	3	7.51	8020563	38434556
Affx-86797849	RhMCRND_5521_398	3	7.54	14635470	33912913
Affx-86811014	RhK5_211_398	3	7.68	1443337	47893045
Affx-86817048	Rh12GR_14608_3029	3	7.91	20158530	28160548
Affx-86832142	Rh12GR_65159_248	3	7.94	532508	48767737
Affx-86814034	RhK5_1189_409	3	7.95	13809344	33109718
Affx-86819659	Rh12GR_21358_312	3	8.09	13270822	32564435
Affx-86838935	RhMCRND_6360_980	3	8.1	1187457	48147730
Affx-86787832	RhK5_9301_619	3	8.12	20160999	28158084
Affx-86812667	RhK5_1545_926	3	8.12	2285522	43177242
Affx-86823875	Rh12GR_3587_1913	3	8.16	19969966	28342886
Affx-86802144	RhK5_165_2778	3	8.21	15319856	34597239
Affx-86829944	Rh12GR_57921_164	3	8.42	22694618	25370684
Affx-86837734	RhMCRND_9814_840	3	8.47	19543035	28819306
Affx-86803337	Rh12GR_4294_2335	3	8.48	19518896	28843441
Affx-86799069	RhMCRND_7493_349	3	8.54	2901161	43792835
Affx-86830460	Rh12GR_5958_1017	3	8.54	21846513	26259210
Affx-86801882	RhK5_847_2133	3	8.56	4158248	45049820
Affx-86789077	RhMCRND_11501_1123	3	8.57	11961818	36381621
Affx-86807455	RhK5_5034_606	3	8.59	22611005	25472070
Affx-86836878	Rh12GR_8682_450	3	8.59	3503874	44395530
Affx-86816609	Rh12GR_13539_496	3	8.6	2687090	43578757
Affx-86816961	Rh12GR_14388_564	3	8.69	5426308	46322413
Affx-86813136	RhK5_14212_238	3	8.8	7977860	38391853
Affx-86824873	Rh12GR_39782_621	3	8.82	21718889	26411818
Affx-86783873	RhK5_4130_523	3	8.85	6880321	37321913
Affx-86840547	RhK5_3617_560	3	8.85	7556730	37970759
Affx-86804307	RhK5_896_497	3	8.95	20483317	27699786
Affx-86791188	RhMCRND_16202_316	3	8.98	17509081	30890386
Affx-86805415	RhK5_7349_832	3	8.99	20563847	27585295
Affx-86802817	Rh12GR_21893_1627	3	9.01	23690053	24370251
Affx-86797623	RhMCRND_514_1089	3	9.25	18046068	30286192
Affx-86807803	RhK5_468_2401	3	9.26	21981715	26122429
Affx-86791134	RhMCRND_16065_576	3	9.39	18894782	29469713
Affx-86832730	Rh12GR_67765_1803	3	9.48	17697146	30635080
Affx-86787420	RhK5_8676_1062	3	9.56	22809914	25251103
Affx-86837972	RhMCRND_9284_767	3	9.66	13105992	32399631
Affx-86779063	RhK5_1352_1033	3	9.85	21187963	27048337
Affx-86778895	RhK5_13191_1024	3	9.86	20897797	27324250
Affx-86807064	RhK5_5367_720	3	9.88	572127	48725660
Affx-86780752	RhK5_17508_196	3	9.95	651081	48671235
Affx-86798248	RhMCRND_6186_630	3	9.97	477311	48805188
Affx-86810996	RhK5_211_991	3	10.13	1441213	47895169
Affx-86788523	RhMCRND_10403_513	3	10.15	1082680	48252018
Affx-86784946	RhK5_5411_99	3	10.2	1290175	48034182
Affx-86814816	RhK5_1029_689	3	10.2	1230597	48093727
Affx-86832641	Rh12GR_67330_383	3	10.26	1200598	48127939
Affx-86801883	RhK5_847_2235	3	10.35	4158146	45049718
Affx-86842997	RhMCRND_12935_602	3	10.36	4000936	44892569
Affx-86804310	RhK5_896_347	3	10.4	20483167	27699936
Affx-86798755	RhMCRND_6985_1024	3	10.62	10586419	40990891
Affx-86801100	RhK5_67_2928	3	10.63	2515770	43407446
Affx-86801089	RhK5_67_1350	3	10.65	2513515	43405193
Affx-86839180	Rh12GR_15082_610	3	10.66	10523016	40927499
Affx-86818165	Rh12GR_1741_1324	3	10.97	21944395	26160447
Affx-86798797	RhMCRND_7039_1389	3	11.06	23301225	24787834
Affx-86814488	RhK5_10857_740	3	11.11	8884715	39289437
Affx-86837306	RhK5_896_2253	3	11.11	20487090	27696010
Affx-86794552	RhMCRND_2711_1353	3	11.13	8794043	39198793
Affx-86815933	Rh12GR_11976_585	3	11.14	12470676	36898254
Affx-86818327	Rh12GR_17814_425	3	11.19	11730166	36149992
Affx-86781711	RhK5_20329_116	3	11.38	20767867	27474677
Affx-86806450	RhK5_6074_482	3	11.84	22241084	25884296
Affx-86803510	Rh12GR_367_4430	3	12.04	25598639	22096017
Affx-86783563	RhK5_3758_135	3	12.26	22407544	25671010
Affx-86809627	RhK5_3112_287	3	12.78	22620034	25455444
Affx-86784356	RhK5_468_1141	3	12.82	21982975	26121169
Affx-86801807	RhK5_146_1411	3	12.88	23046423	25030345
Affx-86801817	RhK5_146_3252	3	12.89	23048916	25027851
Affx-86800997	RhK5_14055_959	3	13.04	23691316	24368984
Affx-86799945	RhMCRND_9031_814	3	13.12	22871372	25190462
Affx-86806595	RhK5_5881_858	3	13.15	22151335	25977189
Affx-86822006	Rh12GR_29359_1264	3	13.17	24532309	23452744
Affx-86843947	RhMCRND_2333_805	3	13.4	24702308	23226237
Affx-86814838	RhK5_10237_617	3	13.5	23591603	24463440
Affx-86817572	Rh12GR_15904_1096	3	13.52	21699535	26444446
Affx-86779486	RhK5_14397_283	3	13.56	23633141	24421708
Affx-86831478	Rh12GR_62685_1354	3	13.62	26744341	20937488
Affx-86837863	RhMCRND_952_902	3	14.12	23004448	25077650
Affx-86786463	RhK5_7333_1158	3	14.27	23004165	25077933
Affx-86782978	RhK5_306_2936	3	14.4	27113129	20561674
Affx-86835023	Rh12GR_7819_185	3	14.8	24858792	23032756
Affx-86798412	RhMCRND_6447_1179	3	14.9	24461563	23525254
Affx-86785621	RhK5_6256_690	3	15.24	24503054	23483796
Affx-86803508	Rh12GR_367_3656	3	15.54	25596016	22098642
Affx-86792467	RhMCRND_196_1111	3	15.58	23049165	25027602
Affx-86816808	Rh12GR_14017_1054	3	15.84	25948810	21758789
Affx-86800973	RhK5_14055_1087	3	16.01	23691098	24369200
Affx-86816462	Rh12GR_13182_363	3	16.04	23332477	24757506
Affx-86807319	RhK5_514_2686	3	16.08	23609647	24445424
Affx-86789670	RhMCRND_12651_250	3	16.2	26514818	21235257
Affx-86809981	RhK5_285_1277	3	16.41	23274695	24814929
Affx-86801812	RhK5_146_2806	3	16.54	23048470	25028297
Affx-86809972	RhK5_285_3111	3	16.55	23269032	24820590
Affx-86803369	Rh12GR_213_182	3	16.56	23050160	25026607
Affx-86786573	RhK5_7475_218	3	16.72	25459166	22286994
Affx-86816767	Rh12GR_13929_1404	3	17.28	24658007	23285337
Affx-86817997	Rh12GR_1702_1920	3	17.33	26902849	20776106
Affx-86828545	Rh12GR_5348_1193	3	17.95	26635496	21115657
Affx-86782648	RhK5_2689_1010	3	18.18	24633176	23310905
Affx-86779512	RhK5_1444_1022	3	18.55	25252822	22500355
Affx-86805309	RhK5_7475_863	3	19.28	25461514	22284620
Affx-86785817	RhK5_649_1059	3	19.31	24723516	23205013
Affx-86800925	RhK5_27_2184	3	19.38	25599225	22095431
Affx-86836950	Rh12GR_87150_324	3	19.5	28250482	19430446
Affx-86828775	Rh12GR_54150_1057	3	20.36	26856915	20827622
Affx-86818253	Rh12GR_17632_1129	3	20.38	26361998	21378536
Affx-86816761	Rh12GR_13915_160	3	20.39	26606104	21144356
Affx-86841005	RhMCRND_2299_839	3	20.59	28749310	19024189
Affx-86785889	RhK5_6594_576	3	20.79	32485490	18295228
Affx-86787357	RhK5_8573_259	3	21.07	27788259	19927274
Affx-86827718	Rh12GR_50790_262	3	21.08	32890769	18790594
Affx-86833729	Rh12GR_72281_256	3	21.1	27952122	19725768
Affx-86822107	Rh12GR_29666_1145	3	21.39	32576551	18388195
Affx-86837820	RhMCRND_963_981	3	21.4	32589442	18401095
Affx-86798388	RhMCRND_63_1899	3	21.59	32093389	17908534
Affx-86796937	RhMCRND_3997_1032	3	21.81	26397486	21343202
Affx-86784601	RhK5_4992_1134	3	21.97	28216238	19464749
[truncated: 3,495 more rows]
